# Supplementary material for: Unveiling Current Guanaco Distribution in Chile Based upon Niche Structure of Phylogeographic Lineages: Andean Puna to Subpolar Forests
Source: PLoS One. 2013 Nov 12;8(11):e78894. doi: 10.1371/journal.pone.0078894 (PMC3827115; doi:10.1371/journal.pone.0078894)
Supplement: Dataset S1 — Observed guanaco points in geographic coordinates. (CSV) [file pone.0078894.s007.csv]

Locations of known occurrence for Lama Guanicoe
Authors: Gonzalez	Samaniego	Marin	Estades. PLoS ONE. DOI:10.1371/journal.pone.0078894
Date: Sept. 2013 email: horacio@ecoinformatica.cl	bengonza@chile.cl
Coordinate system: UTM 19S WGS84
Id	X	Y	Lineage
1	410197	8014474	Lama guanicoe cacsilensis
2	411994	8027176	Lama guanicoe cacsilensis
3	439646	8007385	Lama guanicoe cacsilensis
4	441386	8002704	Lama guanicoe cacsilensis
5	442237	7994760	Lama guanicoe cacsilensis
6	446527	7989910	Lama guanicoe cacsilensis
7	446802	7963145	Lama guanicoe cacsilensis
8	447191	7963149	Lama guanicoe cacsilensis
9	447798	7962680	Lama guanicoe cacsilensis
10	447778	7962489	Lama guanicoe cacsilensis
11	444791	7966087	Lama guanicoe cacsilensis
12	444791	7966087	Lama guanicoe cacsilensis
13	444532	7966229	Lama guanicoe cacsilensis
14	445065	7965892	Lama guanicoe cacsilensis
15	444983	7964660	Lama guanicoe cacsilensis
16	444983	7964660	Lama guanicoe cacsilensis
17	445505	7965980	Lama guanicoe cacsilensis
18	446448	7959843	Lama guanicoe cacsilensis
19	448344	7960547	Lama guanicoe cacsilensis
20	445218	7957572	Lama guanicoe cacsilensis
21	444106	7957752	Lama guanicoe cacsilensis
22	442336	7956660	Lama guanicoe cacsilensis
23	444466	7958173	Lama guanicoe cacsilensis
24	441580	7970948	Lama guanicoe cacsilensis
25	441580	7970948	Lama guanicoe cacsilensis
26	442470	7972356	Lama guanicoe cacsilensis
27	440842	7970320	Lama guanicoe cacsilensis
28	441206	7969622	Lama guanicoe cacsilensis
29	444809	7966154	Lama guanicoe cacsilensis
30	444809	7966154	Lama guanicoe cacsilensis
31	445303	7965964	Lama guanicoe cacsilensis
32	444799	7966234	Lama guanicoe cacsilensis
33	444776	7966828	Lama guanicoe cacsilensis
34	445179	7967127	Lama guanicoe cacsilensis
35	445274	7966961	Lama guanicoe cacsilensis
36	445354	7966907	Lama guanicoe cacsilensis
37	444789	7965531	Lama guanicoe cacsilensis
38	444953	7964660	Lama guanicoe cacsilensis
39	441938	7971211	Lama guanicoe cacsilensis
40	441938	7971211	Lama guanicoe cacsilensis
41	441380	7969493	Lama guanicoe cacsilensis
42	441395	7968844	Lama guanicoe cacsilensis
43	441391	7968830	Lama guanicoe cacsilensis
44	441603	7970977	Lama guanicoe cacsilensis
45	447892	7959582	Lama guanicoe cacsilensis
46	443765	7957226	Lama guanicoe cacsilensis
47	443598	7957226	Lama guanicoe cacsilensis
48	443589	7956916	Lama guanicoe cacsilensis
49	442950	7956830	Lama guanicoe cacsilensis
50	442950	7956830	Lama guanicoe cacsilensis
51	442670	7956712	Lama guanicoe cacsilensis
52	442670	7956712	Lama guanicoe cacsilensis
53	442255	7956945	Lama guanicoe cacsilensis
54	443223	7957611	Lama guanicoe cacsilensis
55	443639	7957777	Lama guanicoe cacsilensis
56	441737	7970370	Lama guanicoe cacsilensis
57	441875	7970828	Lama guanicoe cacsilensis
58	442339	7968657	Lama guanicoe cacsilensis
59	442366	7970736	Lama guanicoe cacsilensis
60	444959	7965487	Lama guanicoe cacsilensis
61	444640	7967771	Lama guanicoe cacsilensis
62	444436	7966064	Lama guanicoe cacsilensis
63	444480	7963799	Lama guanicoe cacsilensis
64	444480	7963799	Lama guanicoe cacsilensis
65	444620	7966404	Lama guanicoe cacsilensis
66	444639	7967364	Lama guanicoe cacsilensis
67	444639	7967364	Lama guanicoe cacsilensis
68	444575	7965738	Lama guanicoe cacsilensis
69	444886	7957936	Lama guanicoe cacsilensis
70	447544	7957498	Lama guanicoe cacsilensis
71	444619	7957974	Lama guanicoe cacsilensis
72	441176	7968561	Lama guanicoe cacsilensis
73	441753	7967352	Lama guanicoe cacsilensis
74	444703	7965867	Lama guanicoe cacsilensis
75	444489	7963846	Lama guanicoe cacsilensis
76	446234	7957378	Lama guanicoe cacsilensis
77	442843	7965325	Lama guanicoe cacsilensis
78	445031	7965513	Lama guanicoe cacsilensis
79	445562	7964041	Lama guanicoe cacsilensis
80	446326	7963408	Lama guanicoe cacsilensis
81	445487	7959362	Lama guanicoe cacsilensis
82	445484	7958350	Lama guanicoe cacsilensis
83	443344	7956749	Lama guanicoe cacsilensis
84	442695	7956746	Lama guanicoe cacsilensis
85	446497	7956666	Lama guanicoe cacsilensis
86	446516	7955818	Lama guanicoe cacsilensis
87	446405	7955699	Lama guanicoe cacsilensis
88	447027	7957133	Lama guanicoe cacsilensis
89	508986	7706500	Lama guanicoe cacsilensis
90	508986	7706500	Lama guanicoe cacsilensis
91	426550	7963170	Lama guanicoe cacsilensis
92	442216	7982846	Lama guanicoe cacsilensis
93	444740	7966164	Lama guanicoe cacsilensis
94	445301	7965092	Lama guanicoe cacsilensis
95	445871	7959485	Lama guanicoe cacsilensis
96	444338	7957215	Lama guanicoe cacsilensis
97	446083	7953102	Lama guanicoe cacsilensis
98	440869	7986575	Lama guanicoe cacsilensis
99	439239	7979834	Lama guanicoe cacsilensis
100	437975	7978617	Lama guanicoe cacsilensis
101	442786	7987252	Lama guanicoe cacsilensis
102	440840	7955696	Lama guanicoe cacsilensis
103	440628	7980129	Lama guanicoe cacsilensis
104	439312	7979845	Lama guanicoe cacsilensis
105	439092	7979836	Lama guanicoe cacsilensis
106	436981	7974907	Lama guanicoe cacsilensis
107	435829	7973499	Lama guanicoe cacsilensis
108	435891	7974907	Lama guanicoe cacsilensis
109	434706	7974102	Lama guanicoe cacsilensis
110	436818	7977168	Lama guanicoe cacsilensis
111	442934	7966577	Lama guanicoe cacsilensis
112	445319	7964137	Lama guanicoe cacsilensis
113	445644	7964474	Lama guanicoe cacsilensis
114	440897	7982021	Lama guanicoe cacsilensis
115	441065	7982007	Lama guanicoe cacsilensis
116	441065	7982007	Lama guanicoe cacsilensis
117	442184	7982550	Lama guanicoe cacsilensis
118	441987	7983003	Lama guanicoe cacsilensis
119	441987	7983003	Lama guanicoe cacsilensis
120	441099	7984585	Lama guanicoe cacsilensis
121	440879	7985453	Lama guanicoe cacsilensis
122	436822	7977172	Lama guanicoe cacsilensis
123	441881	7982481	Lama guanicoe cacsilensis
124	441881	7982481	Lama guanicoe cacsilensis
125	441881	7982481	Lama guanicoe cacsilensis
126	443948	7966791	Lama guanicoe cacsilensis
127	446635	7963675	Lama guanicoe cacsilensis
128	445580	7960006	Lama guanicoe cacsilensis
129	437782	7978146	Lama guanicoe cacsilensis
130	438451	7973618	Lama guanicoe cacsilensis
131	440961	7980568	Lama guanicoe cacsilensis
132	436588	7982685	Lama guanicoe cacsilensis
133	436996	7989100	Lama guanicoe cacsilensis
134	436762	7989125	Lama guanicoe cacsilensis
135	437777	7988602	Lama guanicoe cacsilensis
136	442610	7987086	Lama guanicoe cacsilensis
137	444768	7987722	Lama guanicoe cacsilensis
138	443710	7986948	Lama guanicoe cacsilensis
139	440620	7981755	Lama guanicoe cacsilensis
140	434880	7965673	Lama guanicoe cacsilensis
141	445576	7954422	Lama guanicoe cacsilensis
142	448069	7949963	Lama guanicoe cacsilensis
143	445952	7954252	Lama guanicoe cacsilensis
144	444153	7954189	Lama guanicoe cacsilensis
145	444476	7953502	Lama guanicoe cacsilensis
146	440316	7971786	Lama guanicoe cacsilensis
147	436596	7971685	Lama guanicoe cacsilensis
148	433071	7969398	Lama guanicoe cacsilensis
149	475257	7802054	Lama guanicoe cacsilensis
150	478295	7840291	Lama guanicoe cacsilensis
151	484045	7756286	Lama guanicoe cacsilensis
152	483980	7756453	Lama guanicoe cacsilensis
153	483980	7756453	Lama guanicoe cacsilensis
154	514788	7682014	Lama guanicoe cacsilensis
155	505586	7685526	Lama guanicoe cacsilensis
156	499224	7700359	Lama guanicoe cacsilensis
157	499056	7700507	Lama guanicoe cacsilensis
158	478329	7840290	Lama guanicoe cacsilensis
159	498314	7685104	Lama guanicoe cacsilensis
160	513726	7668447	Lama guanicoe cacsilensis
161	513517	7668500	Lama guanicoe cacsilensis
162	508708	7669149	Lama guanicoe cacsilensis
163	477290	7817531	Lama guanicoe cacsilensis
164	507716	7708643	Lama guanicoe cacsilensis
165	407074	7217261	Lama guanicoe cacsilensis
166	517347	7463081	Lama guanicoe cacsilensis
167	384014	7182710	Lama guanicoe cacsilensis
168	531193	7566645	Lama guanicoe cacsilensis
169	531193	7566645	Lama guanicoe cacsilensis
170	534190	7567365	Lama guanicoe cacsilensis
171	533462	7569947	Lama guanicoe cacsilensis
172	532847	7571513	Lama guanicoe cacsilensis
173	536915	7545103	Lama guanicoe cacsilensis
174	536915	7545103	Lama guanicoe cacsilensis
175	515461	7575712	Lama guanicoe cacsilensis
176	515439	7575663	Lama guanicoe cacsilensis
177	515856	7575620	Lama guanicoe cacsilensis
178	519087	7574972	Lama guanicoe cacsilensis
179	521687	7577293	Lama guanicoe cacsilensis
180	521687	7577288	Lama guanicoe cacsilensis
181	515421	7575510	Lama guanicoe cacsilensis
182	515513	7575573	Lama guanicoe cacsilensis
183	538584	7572219	Lama guanicoe cacsilensis
184	536960	7575656	Lama guanicoe cacsilensis
185	583191	7521844	Lama guanicoe cacsilensis
186	533808	7651486	Lama guanicoe cacsilensis
187	639927	7330883	Lama guanicoe cacsilensis
188	639826	7329267	Lama guanicoe cacsilensis
189	639877	7330075	Lama guanicoe cacsilensis
190	575564	7335362	Lama guanicoe cacsilensis
191	538653	7283278	Lama guanicoe cacsilensis
192	499720	7254196	Lama guanicoe cacsilensis
193	500252	7250116	Lama guanicoe cacsilensis
194	500311	7249221	Lama guanicoe cacsilensis
195	494188	7242201	Lama guanicoe cacsilensis
196	489705	7239608	Lama guanicoe cacsilensis
197	487554	7239930	Lama guanicoe cacsilensis
198	569361	7478185	Lama guanicoe cacsilensis
199	569333	7478368	Lama guanicoe cacsilensis
200	567653	7480940	Lama guanicoe cacsilensis
201	567248	7481696	Lama guanicoe cacsilensis
202	566050	7482739	Lama guanicoe cacsilensis
203	343843	7284339	Lama guanicoe cacsilensis
204	352327	7221856	Lama guanicoe cacsilensis
205	355985	7216973	Lama guanicoe cacsilensis
206	353269	7220806	Lama guanicoe cacsilensis
207	534190	7567365	Lama guanicoe cacsilensis
208	533462	7569947	Lama guanicoe cacsilensis
209	532847	7571513	Lama guanicoe cacsilensis
210	520976	7577182	Lama guanicoe cacsilensis
211	521040	7577144	Lama guanicoe cacsilensis
212	520881	7576859	Lama guanicoe cacsilensis
213	515859	7575727	Lama guanicoe cacsilensis
214	514716	7575154	Lama guanicoe cacsilensis
215	515860	7576027	Lama guanicoe cacsilensis
216	520676	7576376	Lama guanicoe cacsilensis
217	517469	7578244	Lama guanicoe cacsilensis
218	517747	7580176	Lama guanicoe cacsilensis
219	517750	7580180	Lama guanicoe cacsilensis
220	515354	7580638	Lama guanicoe cacsilensis
221	603688	7493372	Lama guanicoe cacsilensis
222	601222	7492201	Lama guanicoe cacsilensis
223	599254	7489784	Lama guanicoe cacsilensis
224	598926	7489292	Lama guanicoe cacsilensis
225	595394	7484855	Lama guanicoe cacsilensis
226	596908	7486287	Lama guanicoe cacsilensis
227	599235	7484820	Lama guanicoe cacsilensis
228	598579	7484147	Lama guanicoe cacsilensis
229	522741	7608577	Lama guanicoe cacsilensis
230	539040	7579938	Lama guanicoe cacsilensis
231	537227	7567432	Lama guanicoe cacsilensis
232	561006	7487767	Lama guanicoe cacsilensis
233	565711	7495319	Lama guanicoe cacsilensis
234	566336	7494875	Lama guanicoe cacsilensis
235	568826	7498735	Lama guanicoe cacsilensis
236	566783	7499565	Lama guanicoe cacsilensis
237	568308	7502897	Lama guanicoe cacsilensis
238	564900	7505762	Lama guanicoe cacsilensis
239	566138	7503772	Lama guanicoe cacsilensis
240	565168	7505288	Lama guanicoe cacsilensis
241	565874	7503765	Lama guanicoe cacsilensis
242	519580	7616607	Lama guanicoe cacsilensis
243	526384	7606226	Lama guanicoe cacsilensis
244	601198	7526770	Lama guanicoe cacsilensis
245	589608	7515860	Lama guanicoe cacsilensis
246	566599	7529679	Lama guanicoe cacsilensis
247	309111	6744663	Hybrid lineage
248	331335	7139934	Hybrid lineage
249	339318	7137993	Hybrid lineage
250	335964	7134514	Hybrid lineage
251	336798	7140550	Hybrid lineage
252	329426	7142451	Hybrid lineage
253	330311	7143373	Hybrid lineage
254	331569	7143545	Hybrid lineage
255	332644	7146813	Hybrid lineage
256	346576	7115772	Hybrid lineage
257	339108	7122280	Hybrid lineage
258	338701	7119691	Hybrid lineage
259	338754	7124506	Hybrid lineage
260	340906	7121206	Hybrid lineage
261	334644	7108139	Hybrid lineage
262	338059	7125736	Hybrid lineage
263	340713	7121320	Hybrid lineage
264	340713	7121321	Hybrid lineage
265	345855	7117228	Hybrid lineage
266	341087	7121057	Hybrid lineage
267	340082	7121632	Hybrid lineage
268	340346	7121566	Hybrid lineage
269	345894	7117062	Hybrid lineage
270	339672	7122029	Hybrid lineage
271	340137	7121764	Hybrid lineage
272	340580	7121349	Hybrid lineage
273	339284	7123125	Hybrid lineage
274	338617	7120338	Hybrid lineage
275	338898	7118803	Hybrid lineage
276	339245	7123013	Hybrid lineage
277	338856	7124196	Hybrid lineage
278	338431	7126810	Hybrid lineage
279	339369	7123425	Hybrid lineage
280	338746	7125196	Hybrid lineage
281	340255	7124751	Hybrid lineage
282	340697	7124739	Hybrid lineage
283	340343	7121564	Hybrid lineage
284	339783	7121960	Hybrid lineage
285	339537	7122074	Hybrid lineage
286	338684	7119745	Hybrid lineage
287	339067	7121853	Hybrid lineage
288	339337	7122634	Hybrid lineage
289	339413	7123214	Hybrid lineage
290	339380	7123317	Hybrid lineage
291	339376	7123338	Hybrid lineage
292	339359	7123357	Hybrid lineage
293	339295	7123295	Hybrid lineage
294	339288	7123253	Hybrid lineage
295	339290	7123211	Hybrid lineage
296	339300	7123184	Hybrid lineage
297	339110	7123749	Hybrid lineage
298	339258	7123548	Hybrid lineage
299	339099	7123776	Hybrid lineage
300	339324	7123522	Hybrid lineage
301	338932	7124073	Hybrid lineage
302	338451	7124954	Hybrid lineage
303	340996	7121163	Hybrid lineage
304	339974	7121801	Hybrid lineage
305	339725	7122011	Hybrid lineage
306	338903	7124112	Hybrid lineage
307	339305	7123530	Hybrid lineage
308	346637	7115706	Hybrid lineage
309	339266	7122775	Hybrid lineage
310	339725	7122011	Hybrid lineage
311	337740	7128857	Hybrid lineage
312	337842	7127976	Hybrid lineage
313	300316	6938888	Hybrid lineage
314	299568	6937503	Hybrid lineage
315	299524	6937445	Hybrid lineage
316	301285	6937408	Hybrid lineage
317	300161	6936658	Hybrid lineage
318	301236	6935937	Hybrid lineage
319	302561	6935463	Hybrid lineage
320	299623	6935018	Hybrid lineage
321	299047	6934585	Hybrid lineage
322	299162	6933851	Hybrid lineage
323	299657	6931137	Hybrid lineage
324	299619	6931187	Hybrid lineage
325	300396	6930748	Hybrid lineage
326	302207	6931786	Hybrid lineage
327	303620	6931255	Hybrid lineage
328	301519	6930994	Hybrid lineage
329	304560	6930269	Hybrid lineage
330	303776	6930178	Hybrid lineage
331	304048	6929930	Hybrid lineage
332	305303	6928099	Hybrid lineage
333	310167	6923260	Hybrid lineage
334	310586	6922852	Hybrid lineage
335	310033	6922285	Hybrid lineage
336	334788	6951816	Hybrid lineage
337	341211	6951311	Hybrid lineage
338	348778	6947776	Hybrid lineage
339	323244	6947524	Hybrid lineage
340	321055	6946488	Hybrid lineage
341	323631	6941434	Hybrid lineage
342	315185	6927594	Hybrid lineage
343	317009	6926957	Hybrid lineage
344	319350	6926275	Hybrid lineage
345	322506	6924874	Hybrid lineage
346	326533	6921753	Hybrid lineage
347	326999	6921162	Hybrid lineage
348	329137	6919446	Hybrid lineage
349	332490	6917071	Hybrid lineage
350	480210	6981086	Hybrid lineage
351	478911	6978879	Hybrid lineage
352	465851	6996659	Hybrid lineage
353	479033	6981535	Hybrid lineage
354	476738	6983637	Hybrid lineage
355	476859	6983139	Hybrid lineage
356	475804	6984053	Hybrid lineage
357	475886	6979470	Hybrid lineage
358	462373	6998533	Hybrid lineage
359	451547	6950533	Hybrid lineage
360	396522	6754995	Hybrid lineage
361	394807	6754772	Hybrid lineage
362	393398	6755057	Hybrid lineage
363	392232	6754934	Hybrid lineage
364	391216	6753920	Hybrid lineage
365	390332	6753028	Hybrid lineage
366	389482	6752110	Hybrid lineage
367	436903	6886735	Hybrid lineage
368	312149	6885283	Hybrid lineage
369	395144	6903019	Hybrid lineage
370	471514	6946710	Hybrid lineage
371	391997	6832992	Hybrid lineage
372	405822	6857994	Hybrid lineage
373	477419	7026892	Hybrid lineage
374	479000	7026900	Hybrid lineage
375	472440	6957740	Hybrid lineage
376	479508	6961328	Hybrid lineage
377	475492	6969263	Hybrid lineage
378	495248	6962282	Hybrid lineage
379	494913	6954040	Hybrid lineage
380	499533	6971044	Hybrid lineage
381	506839	7004478	Hybrid lineage
382	474495	6960253	Hybrid lineage
383	474379	6961096	Hybrid lineage
384	474690	7086871	Hybrid lineage
385	474763	7087181	Hybrid lineage
386	474881	7087714	Hybrid lineage
387	474811	7087714	Hybrid lineage
388	474653	7088076	Hybrid lineage
389	475059	7090525	Hybrid lineage
390	474168	7092966	Hybrid lineage
391	473970	7097309	Hybrid lineage
392	496091	6960279	Hybrid lineage
393	491994	6947458	Hybrid lineage
394	499775	6996512	Hybrid lineage
395	499777	6996514	Hybrid lineage
396	513939	7067457	Hybrid lineage
397	308275	6996940	Hybrid lineage
398	325842	6868517	Hybrid lineage
399	325842	6868517	Hybrid lineage
400	325842	6868517	Hybrid lineage
401	325842	6868517	Hybrid lineage
402	325842	6868517	Hybrid lineage
403	301743	6884602	Hybrid lineage
404	301743	6884602	Hybrid lineage
405	301743	6884602	Hybrid lineage
406	301743	6884602	Hybrid lineage
407	301743	6884602	Hybrid lineage
408	299885	6876255	Hybrid lineage
409	298570	6883574	Hybrid lineage
410	298570	6883574	Hybrid lineage
411	298570	6883574	Hybrid lineage
412	309086	6885336	Hybrid lineage
413	309086	6885336	Hybrid lineage
414	309086	6885336	Hybrid lineage
415	309086	6885336	Hybrid lineage
416	309086	6885336	Hybrid lineage
417	300520	6884400	Hybrid lineage
418	300520	6884400	Hybrid lineage
419	300520	6884400	Hybrid lineage
420	300520	6884400	Hybrid lineage
421	300520	6884400	Hybrid lineage
422	297904	6883596	Hybrid lineage
423	291707	6877687	Hybrid lineage
424	291583	6877700	Hybrid lineage
425	290987	6879706	Hybrid lineage
426	294032	6896497	Hybrid lineage
427	301868	6889723	Hybrid lineage
428	303805	6874602	Hybrid lineage
429	299526	6876690	Hybrid lineage
430	289270	6879128	Hybrid lineage
431	289107	6879305	Hybrid lineage
432	288865	6879577	Hybrid lineage
433	288710	6879862	Hybrid lineage
434	288898	6881464	Hybrid lineage
435	288195	6881688	Hybrid lineage
436	288205	6881437	Hybrid lineage
437	288252	6881058	Hybrid lineage
438	298407	6883245	Hybrid lineage
439	298283	6882938	Hybrid lineage
440	297915	6882466	Hybrid lineage
441	297977	6882779	Hybrid lineage
442	295096	6888228	Hybrid lineage
443	291694	6877680	Hybrid lineage
444	301380	6875710	Hybrid lineage
445	301396	6875683	Hybrid lineage
446	301621	6875321	Hybrid lineage
447	304343	6875149	Hybrid lineage
448	296791	6896674	Hybrid lineage
449	293241	6897072	Hybrid lineage
450	293050	6896476	Hybrid lineage
451	292051	6896260	Hybrid lineage
452	291852	6896401	Hybrid lineage
453	292299	6896120	Hybrid lineage
454	291792	6896449	Hybrid lineage
455	292323	6896077	Hybrid lineage
456	290984	6879551	Hybrid lineage
457	290920	6879572	Hybrid lineage
458	293964	6896520	Hybrid lineage
459	293873	6896530	Hybrid lineage
460	295082	6888137	Hybrid lineage
461	295091	6888233	Hybrid lineage
462	291805	6877823	Hybrid lineage
463	291786	6877812	Hybrid lineage
464	301480	6890564	Hybrid lineage
465	289206	6879217	Hybrid lineage
466	288198	6880376	Hybrid lineage
467	296816	6896626	Hybrid lineage
468	293970	6897729	Hybrid lineage
469	293789	6897749	Hybrid lineage
470	293293	6897166	Hybrid lineage
471	293196	6896873	Hybrid lineage
472	293172	6896812	Hybrid lineage
473	293105	6896576	Hybrid lineage
474	296833	6896742	Hybrid lineage
475	296849	6896756	Hybrid lineage
476	296935	6896857	Hybrid lineage
477	296791	6897592	Hybrid lineage
478	296790	6897594	Hybrid lineage
479	296691	6897638	Hybrid lineage
480	296087	6897707	Hybrid lineage
481	295914	6897697	Hybrid lineage
482	298001	6882815	Hybrid lineage
483	292563	6896200	Hybrid lineage
484	303412	6886724	Hybrid lineage
485	303364	6886548	Hybrid lineage
486	292989	6896443	Hybrid lineage
487	293890	6896531	Hybrid lineage
488	292684	6896256	Hybrid lineage
489	295063	6888093	Hybrid lineage
490	301871	6889718	Hybrid lineage
491	301810	6890051	Hybrid lineage
492	302545	6889079	Hybrid lineage
493	295043	6888316	Hybrid lineage
494	295097	6888227	Hybrid lineage
495	297950	6882885	Hybrid lineage
496	298020	6884081	Hybrid lineage
497	291801	6877813	Hybrid lineage
498	357260	6948768	Hybrid lineage
499	358797	6948936	Hybrid lineage
500	284018	6752699	Hybrid lineage
501	282806	6753796	Hybrid lineage
502	357623	6745902	Hybrid lineage
503	357158	6746931	Hybrid lineage
504	356955	6746301	Hybrid lineage
505	355858	6744681	Hybrid lineage
506	353211	6739717	Hybrid lineage
507	287961	6742450	Hybrid lineage
508	410260	6699228	Hybrid lineage
509	349733	6492233	Hybrid lineage
510	348604	6491662	Hybrid lineage
511	349168	6492003	Hybrid lineage
512	351553	6490929	Hybrid lineage
513	348511	6491550	Hybrid lineage
514	349544	6492230	Hybrid lineage
515	348599	6491995	Hybrid lineage
516	348511	6491550	Hybrid lineage
517	350994	6490256	Hybrid lineage
518	348701	6491553	Hybrid lineage
519	349645	6491788	Hybrid lineage
520	348978	6492000	Hybrid lineage
521	347937	6491874	Hybrid lineage
522	346991	6491749	Hybrid lineage
523	347756	6491317	Hybrid lineage
524	347852	6491208	Hybrid lineage
525	349068	6492334	Hybrid lineage
526	348403	6492435	Hybrid lineage
527	346820	6484096	Hybrid lineage
528	345664	6485409	Hybrid lineage
529	344998	6479301	Hybrid lineage
530	347707	6481781	Hybrid lineage
531	346300	6480873	Hybrid lineage
532	341820	6476591	Hybrid lineage
533	343797	6483607	Hybrid lineage
534	346757	6481988	Hybrid lineage
535	346948	6481880	Hybrid lineage
536	345091	6479413	Hybrid lineage
537	346435	6478213	Hybrid lineage
538	348197	6480679	Hybrid lineage
539	345913	6481421	Hybrid lineage
540	346390	6481207	Hybrid lineage
541	347590	6483331	Hybrid lineage
542	348323	6491436	Hybrid lineage
543	348805	6490889	Hybrid lineage
544	349268	6491672	Hybrid lineage
545	345445	6487402	Hybrid lineage
546	346988	6491971	Hybrid lineage
547	346657	6488751	Hybrid lineage
548	348326	6491215	Hybrid lineage
549	348109	6493096	Hybrid lineage
550	346981	6492414	Hybrid lineage
551	348799	6491332	Hybrid lineage
552	348697	6491774	Hybrid lineage
553	348312	6492212	Hybrid lineage
554	348781	6492552	Hybrid lineage
555	349072	6492113	Hybrid lineage
556	347472	6491313	Hybrid lineage
557	349367	6491341	Hybrid lineage
558	350713	6490030	Hybrid lineage
559	348302	6492877	Hybrid lineage
560	348323	6491436	Hybrid lineage
561	348606	6491551	Hybrid lineage
562	347846	6491651	Hybrid lineage
563	348130	6491655	Hybrid lineage
564	350585	6492356	Hybrid lineage
565	350501	6491579	Hybrid lineage
566	348986	6491446	Hybrid lineage
567	347849	6491429	Hybrid lineage
568	348040	6491321	Hybrid lineage
569	348416	6491549	Hybrid lineage
570	348815	6490224	Hybrid lineage
571	349836	6491680	Hybrid lineage
572	350586	6492245	Hybrid lineage
573	350871	6492250	Hybrid lineage
574	350395	6492354	Hybrid lineage
575	347261	6492751	Hybrid lineage
576	347274	6491864	Hybrid lineage
577	342772	6482483	Hybrid lineage
578	346842	6482655	Hybrid lineage
579	346365	6482869	Hybrid lineage
580	341158	6482680	Hybrid lineage
581	339063	6483423	Hybrid lineage
582	337883	6486177	Hybrid lineage
583	337023	6486607	Hybrid lineage
584	338548	6486077	Hybrid lineage
585	340373	6484442	Hybrid lineage
586	340389	6483444	Hybrid lineage
587	338114	6483519	Hybrid lineage
588	345910	6487963	Hybrid lineage
589	345952	6485192	Hybrid lineage
590	345578	6484854	Hybrid lineage
591	345195	6485070	Hybrid lineage
592	345674	6484744	Hybrid lineage
593	345772	6484524	Hybrid lineage
594	345664	6485409	Hybrid lineage
595	351266	6491146	Hybrid lineage
596	354476	6492079	Hybrid lineage
597	347548	6492534	Hybrid lineage
598	348323	6491436	Hybrid lineage
599	348318	6491769	Hybrid lineage
600	348035	6491654	Hybrid lineage
601	348702	6491442	Hybrid lineage
602	348323	6491436	Hybrid lineage
603	356390	6490775	Hybrid lineage
604	355454	6489875	Hybrid lineage
605	356775	6490337	Hybrid lineage
606	358574	6490473	Hybrid lineage
607	357246	6490566	Hybrid lineage
608	354412	6489861	Hybrid lineage
609	355624	6491319	Hybrid lineage
610	352708	6489726	Hybrid lineage
611	358077	6492129	Hybrid lineage
612	356297	6490663	Hybrid lineage
613	354608	6489420	Hybrid lineage
614	357058	6490452	Hybrid lineage
615	358748	6491584	Hybrid lineage
616	353864	6488412	Hybrid lineage
617	348048	6484336	Hybrid lineage
618	347227	6488648	Hybrid lineage
619	346853	6488310	Hybrid lineage
620	347533	6480780	Hybrid lineage
621	346966	6480661	Hybrid lineage
622	346382	6481761	Hybrid lineage
623	335834	6483927	Hybrid lineage
624	340358	6485439	Hybrid lineage
625	337902	6484958	Hybrid lineage
626	340516	6487438	Hybrid lineage
627	340796	6487775	Hybrid lineage
628	340711	6487108	Hybrid lineage
629	338867	6483864	Hybrid lineage
630	342268	6484471	Hybrid lineage
631	344812	6485396	Hybrid lineage
632	343685	6484714	Hybrid lineage
633	342454	6490905	Hybrid lineage
634	345392	6484629	Hybrid lineage
635	347658	6485106	Hybrid lineage
636	345961	6484527	Hybrid lineage
637	349425	6487350	Hybrid lineage
638	349255	6486017	Hybrid lineage
639	356497	6489890	Hybrid lineage
640	356310	6489666	Hybrid lineage
641	356017	6490327	Hybrid lineage
642	357243	6490787	Hybrid lineage
643	356301	6490331	Hybrid lineage
644	356971	6489896	Hybrid lineage
645	352983	6490395	Hybrid lineage
646	356783	6489783	Hybrid lineage
647	355545	6490209	Hybrid lineage
648	356394	6490443	Hybrid lineage
649	357270	6488792	Hybrid lineage
650	354215	6490412	Hybrid lineage
651	359055	6489925	Hybrid lineage
652	356590	6490002	Hybrid lineage
653	355526	6491540	Hybrid lineage
654	347111	6483657	Hybrid lineage
655	345129	6483184	Hybrid lineage
656	346707	6491745	Hybrid lineage
657	340458	6491207	Hybrid lineage
658	341091	6493213	Hybrid lineage
659	342406	6487799	Hybrid lineage
660	341750	6487346	Hybrid lineage
661	338026	6483074	Hybrid lineage
662	349928	6485361	Hybrid lineage
663	350121	6485142	Hybrid lineage
664	355060	6490979	Hybrid lineage
665	359511	6491262	Hybrid lineage
666	355354	6490317	Hybrid lineage
667	356873	6490117	Hybrid lineage
668	357061	6490230	Hybrid lineage
669	355639	6490211	Hybrid lineage
670	357911	6490464	Hybrid lineage
671	354780	6490642	Hybrid lineage
672	357160	6489899	Hybrid lineage
673	354608	6489420	Hybrid lineage
674	355512	6492537	Hybrid lineage
675	353000	6489175	Hybrid lineage
676	346746	6489085	Hybrid lineage
677	345794	6489403	Hybrid lineage
678	342787	6487694	Hybrid lineage
679	346374	6488635	Hybrid lineage
680	346828	6489973	Hybrid lineage
681	347246	6487318	Hybrid lineage
682	348306	6486114	Hybrid lineage
683	345257	6487288	Hybrid lineage
684	344564	6489274	Hybrid lineage
685	344855	6488835	Hybrid lineage
686	347700	6488655	Hybrid lineage
687	345812	6488184	Hybrid lineage
688	346291	6487858	Hybrid lineage
689	346289	6487969	Hybrid lineage
690	345551	6486627	Hybrid lineage
691	345603	6489511	Hybrid lineage
692	345804	6488738	Hybrid lineage
693	346000	6488297	Hybrid lineage
694	345860	6484969	Hybrid lineage
695	346680	6487199	Hybrid lineage
696	345101	6485068	Hybrid lineage
697	341780	6491560	Hybrid lineage
698	342735	6491131	Hybrid lineage
699	345688	6490178	Hybrid lineage
700	345862	6491178	Hybrid lineage
701	346916	6496849	Hybrid lineage
702	344941	6495711	Hybrid lineage
703	348745	6494991	Hybrid lineage
704	350072	6495010	Hybrid lineage
705	344820	6484842	Hybrid lineage
706	347972	6483115	Hybrid lineage
707	345057	6487950	Hybrid lineage
708	345387	6484962	Hybrid lineage
709	344772	6488057	Hybrid lineage
710	347630	6486991	Hybrid lineage
711	344384	6488606	Hybrid lineage
712	346954	6487868	Hybrid lineage
713	347230	6488426	Hybrid lineage
714	345737	6486852	Hybrid lineage
715	347135	6488425	Hybrid lineage
716	346096	6488188	Hybrid lineage
717	345781	6490290	Hybrid lineage
718	345990	6488962	Hybrid lineage
719	344477	6488718	Hybrid lineage
720	343570	6486043	Hybrid lineage
721	346465	6488859	Hybrid lineage
722	346475	6488193	Hybrid lineage
723	345327	6488952	Hybrid lineage
724	347727	6493313	Hybrid lineage
725	344668	6488610	Hybrid lineage
726	347349	6486765	Hybrid lineage
727	345062	6493938	Hybrid lineage
728	345995	6488630	Hybrid lineage
729	346931	6489420	Hybrid lineage
730	347237	6487983	Hybrid lineage
731	346170	6489630	Hybrid lineage
732	345882	6489848	Hybrid lineage
733	345792	6489514	Hybrid lineage
734	346083	6489075	Hybrid lineage
735	346467	6488748	Hybrid lineage
736	348803	6484569	Hybrid lineage
737	346346	6490520	Hybrid lineage
738	347446	6493087	Hybrid lineage
739	340968	6488886	Hybrid lineage
740	345802	6488849	Hybrid lineage
741	346573	6487973	Hybrid lineage
742	345131	6489393	Hybrid lineage
743	346012	6487521	Hybrid lineage
744	346671	6487753	Hybrid lineage
745	344590	6487500	Hybrid lineage
746	343863	6485493	Hybrid lineage
747	343563	6486486	Hybrid lineage
748	341868	6485795	Hybrid lineage
749	343205	6485150	Hybrid lineage
750	344147	6485497	Hybrid lineage
751	343529	6476285	Hybrid lineage
752	347667	6478121	Hybrid lineage
753	343029	6484261	Hybrid lineage
754	340749	6484669	Hybrid lineage
755	342048	6486463	Hybrid lineage
756	348661	6481351	Hybrid lineage
757	348478	6480905	Hybrid lineage
758	345973	6483751	Hybrid lineage
759	345571	6485297	Hybrid lineage
760	344511	6486501	Hybrid lineage
761	351212	6481721	Hybrid lineage
762	350540	6482376	Hybrid lineage
763	355282	6495417	Hybrid lineage
764	352051	6495925	Hybrid lineage
765	351954	6496035	Hybrid lineage
766	351560	6490485	Hybrid lineage
767	350763	6493135	Hybrid lineage
768	351353	6491702	Hybrid lineage
769	350956	6492916	Hybrid lineage
770	350945	6493692	Hybrid lineage
771	345975	6430131	Lama guanicoe guanicoe
772	358963	6412383	Lama guanicoe guanicoe
773	372738	6415329	Lama guanicoe guanicoe
774	382079	6413192	Lama guanicoe guanicoe
775	376708	6424717	Lama guanicoe guanicoe
776	374488	6394328	Lama guanicoe guanicoe
777	374511	6393326	Lama guanicoe guanicoe
778	375129	6393379	Lama guanicoe guanicoe
779	373146	6393291	Lama guanicoe guanicoe
780	425816	6212627	Lama guanicoe guanicoe
781	403895	6350056	Lama guanicoe guanicoe
782	369470	6186011	Lama guanicoe guanicoe
783	369237	6184288	Lama guanicoe guanicoe
784	369907	6183654	Lama guanicoe guanicoe
785	369740	6177895	Lama guanicoe guanicoe
786	370390	6176418	Lama guanicoe guanicoe
787	372771	6176262	Lama guanicoe guanicoe
788	373549	6174576	Lama guanicoe guanicoe
789	371464	6154322	Lama guanicoe guanicoe
790	368575	6153249	Lama guanicoe guanicoe
791	373154	6154964	Lama guanicoe guanicoe
792	280680	4838131	Lama guanicoe guanicoe
793	226793	4772043	Lama guanicoe guanicoe
794	233897	4776630	Lama guanicoe guanicoe
795	231389	4776042	Lama guanicoe guanicoe
796	232629	4777562	Lama guanicoe guanicoe
797	233233	4776770	Lama guanicoe guanicoe
798	233233	4776770	Lama guanicoe guanicoe
799	233233	4776770	Lama guanicoe guanicoe
800	228826	4775338	Lama guanicoe guanicoe
801	228826	4775338	Lama guanicoe guanicoe
802	228836	4776681	Lama guanicoe guanicoe
803	228836	4776681	Lama guanicoe guanicoe
804	235380	4776526	Lama guanicoe guanicoe
805	236395	4776773	Lama guanicoe guanicoe
806	236395	4776773	Lama guanicoe guanicoe
807	234895	4775967	Lama guanicoe guanicoe
808	234895	4775967	Lama guanicoe guanicoe
809	234895	4775967	Lama guanicoe guanicoe
810	234895	4775967	Lama guanicoe guanicoe
811	234895	4775967	Lama guanicoe guanicoe
812	237325	4775451	Lama guanicoe guanicoe
813	237325	4775451	Lama guanicoe guanicoe
814	237325	4775451	Lama guanicoe guanicoe
815	237325	4775451	Lama guanicoe guanicoe
816	237325	4775451	Lama guanicoe guanicoe
817	237325	4775451	Lama guanicoe guanicoe
818	240786	4779961	Lama guanicoe guanicoe
819	240786	4779961	Lama guanicoe guanicoe
820	241353	4780355	Lama guanicoe guanicoe
821	241488	4780301	Lama guanicoe guanicoe
822	241036	4780710	Lama guanicoe guanicoe
823	242091	4780542	Lama guanicoe guanicoe
824	241866	4781187	Lama guanicoe guanicoe
825	242130	4780586	Lama guanicoe guanicoe
826	242130	4780586	Lama guanicoe guanicoe
827	242130	4780586	Lama guanicoe guanicoe
828	242130	4780586	Lama guanicoe guanicoe
829	242130	4780586	Lama guanicoe guanicoe
830	242130	4780586	Lama guanicoe guanicoe
831	242130	4780586	Lama guanicoe guanicoe
832	242130	4780586	Lama guanicoe guanicoe
833	242130	4780586	Lama guanicoe guanicoe
834	242130	4780586	Lama guanicoe guanicoe
835	242130	4780586	Lama guanicoe guanicoe
836	242130	4780586	Lama guanicoe guanicoe
837	242408	4781372	Lama guanicoe guanicoe
838	242701	4782460	Lama guanicoe guanicoe
839	242130	4780586	Lama guanicoe guanicoe
840	240307	4777973	Lama guanicoe guanicoe
841	239919	4777399	Lama guanicoe guanicoe
842	239919	4777399	Lama guanicoe guanicoe
843	239919	4777399	Lama guanicoe guanicoe
844	239428	4776711	Lama guanicoe guanicoe
845	239428	4776711	Lama guanicoe guanicoe
846	238660	4778916	Lama guanicoe guanicoe
847	237688	4778619	Lama guanicoe guanicoe
848	237688	4778619	Lama guanicoe guanicoe
849	237688	4778619	Lama guanicoe guanicoe
850	244929	4780896	Lama guanicoe guanicoe
851	244784	4780671	Lama guanicoe guanicoe
852	243506	4783337	Lama guanicoe guanicoe
853	243772	4782766	Lama guanicoe guanicoe
854	244665	4779513	Lama guanicoe guanicoe
855	244589	4780513	Lama guanicoe guanicoe
856	245508	4781805	Lama guanicoe guanicoe
857	245875	4782593	Lama guanicoe guanicoe
858	246126	4781740	Lama guanicoe guanicoe
859	246079	4782856	Lama guanicoe guanicoe
860	246010	4783060	Lama guanicoe guanicoe
861	246400	4781804	Lama guanicoe guanicoe
862	246400	4781804	Lama guanicoe guanicoe
863	247770	4782797	Lama guanicoe guanicoe
864	247770	4782797	Lama guanicoe guanicoe
865	247609	4782058	Lama guanicoe guanicoe
866	246916	4782384	Lama guanicoe guanicoe
867	248050	4782373	Lama guanicoe guanicoe
868	248987	4782724	Lama guanicoe guanicoe
869	249405	4782437	Lama guanicoe guanicoe
870	250225	4782292	Lama guanicoe guanicoe
871	251077	4783113	Lama guanicoe guanicoe
872	255692	4784155	Lama guanicoe guanicoe
873	250605	4781793	Lama guanicoe guanicoe
874	256198	4784199	Lama guanicoe guanicoe
875	250991	4781744	Lama guanicoe guanicoe
876	257210	4783549	Lama guanicoe guanicoe
877	251073	4781687	Lama guanicoe guanicoe
878	251727	4781638	Lama guanicoe guanicoe
879	251727	4781638	Lama guanicoe guanicoe
880	251727	4781638	Lama guanicoe guanicoe
881	251727	4781638	Lama guanicoe guanicoe
882	257245	4782278	Lama guanicoe guanicoe
883	252303	4782355	Lama guanicoe guanicoe
884	256824	4781467	Lama guanicoe guanicoe
885	256824	4781467	Lama guanicoe guanicoe
886	256824	4781467	Lama guanicoe guanicoe
887	256775	4781983	Lama guanicoe guanicoe
888	256695	4781766	Lama guanicoe guanicoe
889	256703	4781609	Lama guanicoe guanicoe
890	256146	4781114	Lama guanicoe guanicoe
891	256011	4780969	Lama guanicoe guanicoe
892	256270	4781135	Lama guanicoe guanicoe
893	269187	4774581	Lama guanicoe guanicoe
894	270448	4774252	Lama guanicoe guanicoe
895	278913	4772074	Lama guanicoe guanicoe
896	265493	4772692	Lama guanicoe guanicoe
897	265099	4772427	Lama guanicoe guanicoe
898	267002	4773046	Lama guanicoe guanicoe
899	266914	4772943	Lama guanicoe guanicoe
900	266914	4772943	Lama guanicoe guanicoe
901	266914	4772943	Lama guanicoe guanicoe
902	266914	4772943	Lama guanicoe guanicoe
903	264843	4772279	Lama guanicoe guanicoe
904	267687	4771910	Lama guanicoe guanicoe
905	267070	4772034	Lama guanicoe guanicoe
906	267070	4772034	Lama guanicoe guanicoe
907	263715	4773079	Lama guanicoe guanicoe
908	280173	4767452	Lama guanicoe guanicoe
909	267375	4772534	Lama guanicoe guanicoe
910	262603	4773068	Lama guanicoe guanicoe
911	279474	4766863	Lama guanicoe guanicoe
912	267648	4771379	Lama guanicoe guanicoe
913	267648	4771379	Lama guanicoe guanicoe
914	279087	4766329	Lama guanicoe guanicoe
915	267726	4770925	Lama guanicoe guanicoe
916	267738	4770889	Lama guanicoe guanicoe
917	267738	4770889	Lama guanicoe guanicoe
918	267845	4770593	Lama guanicoe guanicoe
919	267886	4770384	Lama guanicoe guanicoe
920	267886	4770384	Lama guanicoe guanicoe
921	267886	4770384	Lama guanicoe guanicoe
922	267886	4770384	Lama guanicoe guanicoe
923	267886	4770384	Lama guanicoe guanicoe
924	267886	4770384	Lama guanicoe guanicoe
925	267886	4770384	Lama guanicoe guanicoe
926	267886	4770384	Lama guanicoe guanicoe
927	262257	4773042	Lama guanicoe guanicoe
928	272794	4765684	Lama guanicoe guanicoe
929	267886	4770384	Lama guanicoe guanicoe
930	267740	4769830	Lama guanicoe guanicoe
931	267906	4769243	Lama guanicoe guanicoe
932	267906	4769243	Lama guanicoe guanicoe
933	267906	4769243	Lama guanicoe guanicoe
934	267992	4769003	Lama guanicoe guanicoe
935	227456	4775311	Lama guanicoe guanicoe
936	227422	4774904	Lama guanicoe guanicoe
937	229392	4774558	Lama guanicoe guanicoe
938	231860	4776394	Lama guanicoe guanicoe
939	235341	4776487	Lama guanicoe guanicoe
940	234884	4775447	Lama guanicoe guanicoe
941	234884	4775447	Lama guanicoe guanicoe
942	236039	4775321	Lama guanicoe guanicoe
943	237065	4775517	Lama guanicoe guanicoe
944	237065	4775517	Lama guanicoe guanicoe
945	237103	4775254	Lama guanicoe guanicoe
946	236965	4775037	Lama guanicoe guanicoe
947	236965	4775037	Lama guanicoe guanicoe
948	236965	4775037	Lama guanicoe guanicoe
949	236965	4775037	Lama guanicoe guanicoe
950	236964	4775037	Lama guanicoe guanicoe
951	229581	4776727	Lama guanicoe guanicoe
952	229705	4776820	Lama guanicoe guanicoe
953	229705	4776820	Lama guanicoe guanicoe
954	233943	4777243	Lama guanicoe guanicoe
955	233943	4777243	Lama guanicoe guanicoe
956	244459	4781394	Lama guanicoe guanicoe
957	234573	4776690	Lama guanicoe guanicoe
958	235624	4777342	Lama guanicoe guanicoe
959	235635	4777828	Lama guanicoe guanicoe
960	235635	4777828	Lama guanicoe guanicoe
961	236525	4777465	Lama guanicoe guanicoe
962	237845	4777109	Lama guanicoe guanicoe
963	237893	4776941	Lama guanicoe guanicoe
964	237893	4776941	Lama guanicoe guanicoe
965	237893	4776941	Lama guanicoe guanicoe
966	238593	4775462	Lama guanicoe guanicoe
967	238593	4775462	Lama guanicoe guanicoe
968	238593	4775462	Lama guanicoe guanicoe
969	238593	4775462	Lama guanicoe guanicoe
970	239490	4776818	Lama guanicoe guanicoe
971	239490	4776818	Lama guanicoe guanicoe
972	239490	4776818	Lama guanicoe guanicoe
973	239490	4776818	Lama guanicoe guanicoe
974	239490	4776818	Lama guanicoe guanicoe
975	239490	4776818	Lama guanicoe guanicoe
976	240703	4778753	Lama guanicoe guanicoe
977	240703	4778753	Lama guanicoe guanicoe
978	240703	4778753	Lama guanicoe guanicoe
979	240703	4778753	Lama guanicoe guanicoe
980	241172	4779797	Lama guanicoe guanicoe
981	242077	4780565	Lama guanicoe guanicoe
982	243101	4781145	Lama guanicoe guanicoe
983	243101	4781145	Lama guanicoe guanicoe
984	243460	4781980	Lama guanicoe guanicoe
985	243460	4781980	Lama guanicoe guanicoe
986	244355	4781287	Lama guanicoe guanicoe
987	244810	4781104	Lama guanicoe guanicoe
988	244810	4781104	Lama guanicoe guanicoe
989	245287	4780933	Lama guanicoe guanicoe
990	245733	4781427	Lama guanicoe guanicoe
991	245733	4781427	Lama guanicoe guanicoe
992	246407	4781785	Lama guanicoe guanicoe
993	246407	4781785	Lama guanicoe guanicoe
994	246407	4781785	Lama guanicoe guanicoe
995	248274	4782333	Lama guanicoe guanicoe
996	248274	4782333	Lama guanicoe guanicoe
997	250064	4782288	Lama guanicoe guanicoe
998	250137	4782209	Lama guanicoe guanicoe
999	251013	4781585	Lama guanicoe guanicoe
1000	251682	4781793	Lama guanicoe guanicoe
1001	251682	4781793	Lama guanicoe guanicoe
1002	251682	4781793	Lama guanicoe guanicoe
1003	251682	4781793	Lama guanicoe guanicoe
1004	251682	4781793	Lama guanicoe guanicoe
1005	242337	4781378	Lama guanicoe guanicoe
1006	245734	4782234	Lama guanicoe guanicoe
1007	246108	4782835	Lama guanicoe guanicoe
1008	247969	4782918	Lama guanicoe guanicoe
1009	237984	4782219	Lama guanicoe guanicoe
1010	237984	4782219	Lama guanicoe guanicoe
1011	237984	4782219	Lama guanicoe guanicoe
1012	240393	4777857	Lama guanicoe guanicoe
1013	240393	4777857	Lama guanicoe guanicoe
1014	241821	4779269	Lama guanicoe guanicoe
1015	242868	4780208	Lama guanicoe guanicoe
1016	243310	4780362	Lama guanicoe guanicoe
1017	243718	4780567	Lama guanicoe guanicoe
1018	243707	4780585	Lama guanicoe guanicoe
1019	243707	4780585	Lama guanicoe guanicoe
1020	244499	4781358	Lama guanicoe guanicoe
1021	242858	4782800	Lama guanicoe guanicoe
1022	245824	4781889	Lama guanicoe guanicoe
1023	246209	4782078	Lama guanicoe guanicoe
1024	246709	4782358	Lama guanicoe guanicoe
1025	246709	4782358	Lama guanicoe guanicoe
1026	248666	4782539	Lama guanicoe guanicoe
1027	248452	4782909	Lama guanicoe guanicoe
1028	248452	4782909	Lama guanicoe guanicoe
1029	248077	4782395	Lama guanicoe guanicoe
1030	249322	4782584	Lama guanicoe guanicoe
1031	249322	4782584	Lama guanicoe guanicoe
1032	249322	4782584	Lama guanicoe guanicoe
1033	249322	4782584	Lama guanicoe guanicoe
1034	250363	4782839	Lama guanicoe guanicoe
1035	251021	4783108	Lama guanicoe guanicoe
1036	251021	4783108	Lama guanicoe guanicoe
1037	251985	4783413	Lama guanicoe guanicoe
1038	257087	4783681	Lama guanicoe guanicoe
1039	257087	4783681	Lama guanicoe guanicoe
1040	258254	4782818	Lama guanicoe guanicoe
1041	258254	4782818	Lama guanicoe guanicoe
1042	258254	4782818	Lama guanicoe guanicoe
1043	261721	4781216	Lama guanicoe guanicoe
1044	261721	4781216	Lama guanicoe guanicoe
1045	261721	4781216	Lama guanicoe guanicoe
1046	261721	4781216	Lama guanicoe guanicoe
1047	262797	4780986	Lama guanicoe guanicoe
1048	262797	4780986	Lama guanicoe guanicoe
1049	262797	4780986	Lama guanicoe guanicoe
1050	273965	4776892	Lama guanicoe guanicoe
1051	273742	4769379	Lama guanicoe guanicoe
1052	273742	4769379	Lama guanicoe guanicoe
1053	273198	4765640	Lama guanicoe guanicoe
1054	272809	4765865	Lama guanicoe guanicoe
1055	272491	4765807	Lama guanicoe guanicoe
1056	266853	4772859	Lama guanicoe guanicoe
1057	266853	4772859	Lama guanicoe guanicoe
1058	266853	4772859	Lama guanicoe guanicoe
1059	266436	4771558	Lama guanicoe guanicoe
1060	266460	4771329	Lama guanicoe guanicoe
1061	266460	4771329	Lama guanicoe guanicoe
1062	266460	4771329	Lama guanicoe guanicoe
1063	266415	4770592	Lama guanicoe guanicoe
1064	266580	4769568	Lama guanicoe guanicoe
1065	266580	4769568	Lama guanicoe guanicoe
1066	266353	4769505	Lama guanicoe guanicoe
1067	267116	4773185	Lama guanicoe guanicoe
1068	269054	4759116	Lama guanicoe guanicoe
1069	267588	4771968	Lama guanicoe guanicoe
1070	267588	4771968	Lama guanicoe guanicoe
1071	267578	4771797	Lama guanicoe guanicoe
1072	267578	4771797	Lama guanicoe guanicoe
1073	267661	4771310	Lama guanicoe guanicoe
1074	267906	4770461	Lama guanicoe guanicoe
1075	267906	4770461	Lama guanicoe guanicoe
1076	267906	4770461	Lama guanicoe guanicoe
1077	267906	4770461	Lama guanicoe guanicoe
1078	267753	4769801	Lama guanicoe guanicoe
1079	267753	4769801	Lama guanicoe guanicoe
1080	267914	4769237	Lama guanicoe guanicoe
1081	268135	4768541	Lama guanicoe guanicoe
1082	227355	4774839	Lama guanicoe guanicoe
1083	227355	4774839	Lama guanicoe guanicoe
1084	227948	4775077	Lama guanicoe guanicoe
1085	228757	4775489	Lama guanicoe guanicoe
1086	230423	4767164	Lama guanicoe guanicoe
1087	231865	4776400	Lama guanicoe guanicoe
1088	231865	4776400	Lama guanicoe guanicoe
1089	231865	4776400	Lama guanicoe guanicoe
1090	233728	4776542	Lama guanicoe guanicoe
1091	235189	4776163	Lama guanicoe guanicoe
1092	234845	4775943	Lama guanicoe guanicoe
1093	234845	4775943	Lama guanicoe guanicoe
1094	234845	4775943	Lama guanicoe guanicoe
1095	234845	4775943	Lama guanicoe guanicoe
1096	236165	4775455	Lama guanicoe guanicoe
1097	236165	4775455	Lama guanicoe guanicoe
1098	236165	4775455	Lama guanicoe guanicoe
1099	236165	4775455	Lama guanicoe guanicoe
1100	236165	4775455	Lama guanicoe guanicoe
1101	236839	4775124	Lama guanicoe guanicoe
1102	238458	4775507	Lama guanicoe guanicoe
1103	238458	4775507	Lama guanicoe guanicoe
1104	238458	4775507	Lama guanicoe guanicoe
1105	238458	4775507	Lama guanicoe guanicoe
1106	239140	4776383	Lama guanicoe guanicoe
1107	239140	4776383	Lama guanicoe guanicoe
1108	239140	4776383	Lama guanicoe guanicoe
1109	239554	4776882	Lama guanicoe guanicoe
1110	239554	4776882	Lama guanicoe guanicoe
1111	240032	4777815	Lama guanicoe guanicoe
1112	240032	4777815	Lama guanicoe guanicoe
1113	240032	4777815	Lama guanicoe guanicoe
1114	240032	4777815	Lama guanicoe guanicoe
1115	240032	4777815	Lama guanicoe guanicoe
1116	240032	4777815	Lama guanicoe guanicoe
1117	240678	4778735	Lama guanicoe guanicoe
1118	240678	4778735	Lama guanicoe guanicoe
1119	240678	4778735	Lama guanicoe guanicoe
1120	240678	4778735	Lama guanicoe guanicoe
1121	241211	4779768	Lama guanicoe guanicoe
1122	241281	4780248	Lama guanicoe guanicoe
1123	241924	4780624	Lama guanicoe guanicoe
1124	241924	4780624	Lama guanicoe guanicoe
1125	242332	4780944	Lama guanicoe guanicoe
1126	242332	4780944	Lama guanicoe guanicoe
1127	242332	4780944	Lama guanicoe guanicoe
1128	245473	4780921	Lama guanicoe guanicoe
1129	245473	4780921	Lama guanicoe guanicoe
1130	245473	4780921	Lama guanicoe guanicoe
1131	245473	4780921	Lama guanicoe guanicoe
1132	245222	4780904	Lama guanicoe guanicoe
1133	245222	4780904	Lama guanicoe guanicoe
1134	245222	4780904	Lama guanicoe guanicoe
1135	245222	4780904	Lama guanicoe guanicoe
1136	245222	4780904	Lama guanicoe guanicoe
1137	245222	4780904	Lama guanicoe guanicoe
1138	246021	4781481	Lama guanicoe guanicoe
1139	246021	4781481	Lama guanicoe guanicoe
1140	246021	4781481	Lama guanicoe guanicoe
1141	246021	4781481	Lama guanicoe guanicoe
1142	246021	4781481	Lama guanicoe guanicoe
1143	246021	4781481	Lama guanicoe guanicoe
1144	246021	4781481	Lama guanicoe guanicoe
1145	246021	4781481	Lama guanicoe guanicoe
1146	246021	4781481	Lama guanicoe guanicoe
1147	246358	4781786	Lama guanicoe guanicoe
1148	246358	4781786	Lama guanicoe guanicoe
1149	246358	4781786	Lama guanicoe guanicoe
1150	250130	4782106	Lama guanicoe guanicoe
1151	250130	4782106	Lama guanicoe guanicoe
1152	250130	4782106	Lama guanicoe guanicoe
1153	250130	4782106	Lama guanicoe guanicoe
1154	250130	4782106	Lama guanicoe guanicoe
1155	250130	4782106	Lama guanicoe guanicoe
1156	250130	4782106	Lama guanicoe guanicoe
1157	250553	4781714	Lama guanicoe guanicoe
1158	250553	4781714	Lama guanicoe guanicoe
1159	251049	4781627	Lama guanicoe guanicoe
1160	251685	4781554	Lama guanicoe guanicoe
1161	251685	4781554	Lama guanicoe guanicoe
1162	251685	4781554	Lama guanicoe guanicoe
1163	251685	4781554	Lama guanicoe guanicoe
1164	251685	4781554	Lama guanicoe guanicoe
1165	260259	4781206	Lama guanicoe guanicoe
1166	260259	4781206	Lama guanicoe guanicoe
1167	268873	4776518	Lama guanicoe guanicoe
1168	270691	4774095	Lama guanicoe guanicoe
1169	273226	4772524	Lama guanicoe guanicoe
1170	273226	4772524	Lama guanicoe guanicoe
1171	273740	4769473	Lama guanicoe guanicoe
1172	273664	4766228	Lama guanicoe guanicoe
1173	273248	4765639	Lama guanicoe guanicoe
1174	272987	4765631	Lama guanicoe guanicoe
1175	272987	4765631	Lama guanicoe guanicoe
1176	276736	4765830	Lama guanicoe guanicoe
1177	228893	4776986	Lama guanicoe guanicoe
1178	231500	4776921	Lama guanicoe guanicoe
1179	231500	4776921	Lama guanicoe guanicoe
1180	232885	4777653	Lama guanicoe guanicoe
1181	235658	4777793	Lama guanicoe guanicoe
1182	237379	4776975	Lama guanicoe guanicoe
1183	237379	4776975	Lama guanicoe guanicoe
1184	237623	4776775	Lama guanicoe guanicoe
1185	239791	4778194	Lama guanicoe guanicoe
1186	239467	4778975	Lama guanicoe guanicoe
1187	239876	4779637	Lama guanicoe guanicoe
1188	242716	4782329	Lama guanicoe guanicoe
1189	242716	4782329	Lama guanicoe guanicoe
1190	242716	4782329	Lama guanicoe guanicoe
1191	245604	4782331	Lama guanicoe guanicoe
1192	245604	4782331	Lama guanicoe guanicoe
1193	245604	4782331	Lama guanicoe guanicoe
1194	245656	4787017	Lama guanicoe guanicoe
1195	247454	4782783	Lama guanicoe guanicoe
1196	247454	4782783	Lama guanicoe guanicoe
1197	247921	4782868	Lama guanicoe guanicoe
1198	248853	4782669	Lama guanicoe guanicoe
1199	248853	4782669	Lama guanicoe guanicoe
1200	248853	4782669	Lama guanicoe guanicoe
1201	248853	4782669	Lama guanicoe guanicoe
1202	248853	4782669	Lama guanicoe guanicoe
1203	248853	4782669	Lama guanicoe guanicoe
1204	248853	4782669	Lama guanicoe guanicoe
1205	248853	4782669	Lama guanicoe guanicoe
1206	256074	4784212	Lama guanicoe guanicoe
1207	256074	4784212	Lama guanicoe guanicoe
1208	257938	4783149	Lama guanicoe guanicoe
1209	257938	4783149	Lama guanicoe guanicoe
1210	257938	4783149	Lama guanicoe guanicoe
1211	257938	4783149	Lama guanicoe guanicoe
1212	257938	4783149	Lama guanicoe guanicoe
1213	257938	4783149	Lama guanicoe guanicoe
1214	257938	4783149	Lama guanicoe guanicoe
1215	237209	4775518	Lama guanicoe guanicoe
1216	237209	4775518	Lama guanicoe guanicoe
1217	237534	4775333	Lama guanicoe guanicoe
1218	237534	4775333	Lama guanicoe guanicoe
1219	237534	4775333	Lama guanicoe guanicoe
1220	237534	4775333	Lama guanicoe guanicoe
1221	237534	4775333	Lama guanicoe guanicoe
1222	237534	4775333	Lama guanicoe guanicoe
1223	237534	4775333	Lama guanicoe guanicoe
1224	238458	4775507	Lama guanicoe guanicoe
1225	239140	4776383	Lama guanicoe guanicoe
1226	239140	4776383	Lama guanicoe guanicoe
1227	239140	4776383	Lama guanicoe guanicoe
1228	239554	4776882	Lama guanicoe guanicoe
1229	239554	4776882	Lama guanicoe guanicoe
1230	239554	4776882	Lama guanicoe guanicoe
1231	265399	4779842	Lama guanicoe guanicoe
1232	265956	4778717	Lama guanicoe guanicoe
1233	266837	4776398	Lama guanicoe guanicoe
1234	266929	4772932	Lama guanicoe guanicoe
1235	266267	4772383	Lama guanicoe guanicoe
1236	266267	4772383	Lama guanicoe guanicoe
1237	266267	4772383	Lama guanicoe guanicoe
1238	266267	4772383	Lama guanicoe guanicoe
1239	266267	4772383	Lama guanicoe guanicoe
1240	266381	4771569	Lama guanicoe guanicoe
1241	266428	4771035	Lama guanicoe guanicoe
1242	267013	4770289	Lama guanicoe guanicoe
1243	267013	4770289	Lama guanicoe guanicoe
1244	267013	4770289	Lama guanicoe guanicoe
1245	267013	4770289	Lama guanicoe guanicoe
1246	267173	4769796	Lama guanicoe guanicoe
1247	267173	4769796	Lama guanicoe guanicoe
1248	267173	4769796	Lama guanicoe guanicoe
1249	267173	4769796	Lama guanicoe guanicoe
1250	266917	4772753	Lama guanicoe guanicoe
1251	267653	4771657	Lama guanicoe guanicoe
1252	267726	4771318	Lama guanicoe guanicoe
1253	267726	4771318	Lama guanicoe guanicoe
1254	267500	4771222	Lama guanicoe guanicoe
1255	267500	4771222	Lama guanicoe guanicoe
1256	267500	4771222	Lama guanicoe guanicoe
1257	267500	4771222	Lama guanicoe guanicoe
1258	267500	4771222	Lama guanicoe guanicoe
1259	267500	4771222	Lama guanicoe guanicoe
1260	267500	4771222	Lama guanicoe guanicoe
1261	267834	4770364	Lama guanicoe guanicoe
1262	267834	4770364	Lama guanicoe guanicoe
1263	267834	4770364	Lama guanicoe guanicoe
1264	267834	4770364	Lama guanicoe guanicoe
1265	267834	4770364	Lama guanicoe guanicoe
1266	267834	4770364	Lama guanicoe guanicoe
1267	267834	4770364	Lama guanicoe guanicoe
1268	267834	4770364	Lama guanicoe guanicoe
1269	267834	4770364	Lama guanicoe guanicoe
1270	267834	4770364	Lama guanicoe guanicoe
1271	267834	4770364	Lama guanicoe guanicoe
1272	267926	4768920	Lama guanicoe guanicoe
1273	267926	4768920	Lama guanicoe guanicoe
1274	268193	4768082	Lama guanicoe guanicoe
1275	268193	4768082	Lama guanicoe guanicoe
1276	229647	4777026	Lama guanicoe guanicoe
1277	229994	4776536	Lama guanicoe guanicoe
1278	234065	4777227	Lama guanicoe guanicoe
1279	235539	4777351	Lama guanicoe guanicoe
1280	235539	4777351	Lama guanicoe guanicoe
1281	235539	4777351	Lama guanicoe guanicoe
1282	235539	4777351	Lama guanicoe guanicoe
1283	235539	4777351	Lama guanicoe guanicoe
1284	235539	4777351	Lama guanicoe guanicoe
1285	235539	4777351	Lama guanicoe guanicoe
1286	240388	4778219	Lama guanicoe guanicoe
1287	243120	4780308	Lama guanicoe guanicoe
1288	243120	4780308	Lama guanicoe guanicoe
1289	243120	4780308	Lama guanicoe guanicoe
1290	243120	4780308	Lama guanicoe guanicoe
1291	243120	4780308	Lama guanicoe guanicoe
1292	243120	4780308	Lama guanicoe guanicoe
1293	243441	4783326	Lama guanicoe guanicoe
1294	246202	4782214	Lama guanicoe guanicoe
1295	246202	4782214	Lama guanicoe guanicoe
1296	246202	4782214	Lama guanicoe guanicoe
1297	246202	4782214	Lama guanicoe guanicoe
1298	246202	4782214	Lama guanicoe guanicoe
1299	244743	4780553	Lama guanicoe guanicoe
1300	245333	4781073	Lama guanicoe guanicoe
1301	245764	4781370	Lama guanicoe guanicoe
1302	250457	4782281	Lama guanicoe guanicoe
1303	251282	4782254	Lama guanicoe guanicoe
1304	251546	4782017	Lama guanicoe guanicoe
1305	244782	4780617	Lama guanicoe guanicoe
1306	244905	4780715	Lama guanicoe guanicoe
1307	245580	4781208	Lama guanicoe guanicoe
1308	245642	4781241	Lama guanicoe guanicoe
1309	245785	4781371	Lama guanicoe guanicoe
1310	250456	4782312	Lama guanicoe guanicoe
1311	251370	4782165	Lama guanicoe guanicoe
1312	251341	4781854	Lama guanicoe guanicoe
1313	251985	4781603	Lama guanicoe guanicoe
1314	252763	4782717	Lama guanicoe guanicoe
1315	252639	4783145	Lama guanicoe guanicoe
1316	244839	4780774	Lama guanicoe guanicoe
1317	245404	4781386	Lama guanicoe guanicoe
1318	247231	4750170	Lama guanicoe guanicoe
1319	246130	4782190	Lama guanicoe guanicoe
1320	250656	4782567	Lama guanicoe guanicoe
1321	250950	4782611	Lama guanicoe guanicoe
1322	251264	4782686	Lama guanicoe guanicoe
1323	251636	4782392	Lama guanicoe guanicoe
1324	252162	4781919	Lama guanicoe guanicoe
1325	252424	4782240	Lama guanicoe guanicoe
1326	252794	4783492	Lama guanicoe guanicoe
1327	503758	4438271	Lama guanicoe guanicoe
1328	481112	4413965	Lama guanicoe guanicoe
1329	480018	4412277	Lama guanicoe guanicoe
1330	459792	4299567	Lama guanicoe guanicoe
1331	463944	4239235	Lama guanicoe guanicoe
1332	415956	4180329	Lama guanicoe guanicoe
1333	333883	4216343	Lama guanicoe guanicoe
1334	340787	4212213	Lama guanicoe guanicoe
1335	340778	4211889	Lama guanicoe guanicoe
1336	356162	4165244	Lama guanicoe guanicoe
1337	354641	4168014	Lama guanicoe guanicoe
1338	353926	4169412	Lama guanicoe guanicoe
1339	347866	4176846	Lama guanicoe guanicoe
1340	333371	4163725	Lama guanicoe guanicoe
1341	446566	4215568	Lama guanicoe guanicoe
1342	445385	4218006	Lama guanicoe guanicoe
1343	445754	4219330	Lama guanicoe guanicoe
1344	446717	4222754	Lama guanicoe guanicoe
1345	447529	4223644	Lama guanicoe guanicoe
1346	447548	4224230	Lama guanicoe guanicoe
1347	447526	4224837	Lama guanicoe guanicoe
1348	447491	4225668	Lama guanicoe guanicoe
1349	447460	4226477	Lama guanicoe guanicoe
1350	447443	4226759	Lama guanicoe guanicoe
1351	448692	4228155	Lama guanicoe guanicoe
1352	449025	4228405	Lama guanicoe guanicoe
1353	417774	4229014	Lama guanicoe guanicoe
1354	244897	4346189	Lama guanicoe guanicoe
1355	243766	4345371	Lama guanicoe guanicoe
1356	242506	4345307	Lama guanicoe guanicoe
1357	241430	4344579	Lama guanicoe guanicoe
1358	240406	4343780	Lama guanicoe guanicoe
1359	239161	4343391	Lama guanicoe guanicoe
1360	237907	4343026	Lama guanicoe guanicoe
1361	236620	4342511	Lama guanicoe guanicoe
1362	235390	4342071	Lama guanicoe guanicoe
1363	233353	4340466	Lama guanicoe guanicoe
1364	243393	4346318	Lama guanicoe guanicoe
1365	242121	4346032	Lama guanicoe guanicoe
1366	240897	4345563	Lama guanicoe guanicoe
1367	239610	4345357	Lama guanicoe guanicoe
1368	238389	4344905	Lama guanicoe guanicoe
1369	237356	4344068	Lama guanicoe guanicoe
1370	236132	4343628	Lama guanicoe guanicoe
1371	234860	4343347	Lama guanicoe guanicoe
1372	233668	4342722	Lama guanicoe guanicoe
1373	233047	4341543	Lama guanicoe guanicoe
1374	232172	4340582	Lama guanicoe guanicoe
1375	242093	4346830	Lama guanicoe guanicoe
1376	240858	4346576	Lama guanicoe guanicoe
1377	239860	4345818	Lama guanicoe guanicoe
1378	238611	4345928	Lama guanicoe guanicoe
1379	237635	4345136	Lama guanicoe guanicoe
1380	236501	4344582	Lama guanicoe guanicoe
1381	235239	4344550	Lama guanicoe guanicoe
1382	234007	4344285	Lama guanicoe guanicoe
1383	233037	4343487	Lama guanicoe guanicoe
1384	232114	4342636	Lama guanicoe guanicoe
1385	230979	4342075	Lama guanicoe guanicoe
1386	229930	4341367	Lama guanicoe guanicoe
1387	228873	4340674	Lama guanicoe guanicoe
1388	235337	4356222	Lama guanicoe guanicoe
1389	235558	4354941	Lama guanicoe guanicoe
1390	235540	4353633	Lama guanicoe guanicoe
1391	235862	4352382	Lama guanicoe guanicoe
1392	236288	4351168	Lama guanicoe guanicoe
1393	236530	4349886	Lama guanicoe guanicoe
1394	236625	4348600	Lama guanicoe guanicoe
1395	236807	4356805	Lama guanicoe guanicoe
1396	236926	4355500	Lama guanicoe guanicoe
1397	237153	4354226	Lama guanicoe guanicoe
1398	237265	4352601	Lama guanicoe guanicoe
1399	237404	4351278	Lama guanicoe guanicoe
1400	237771	4350021	Lama guanicoe guanicoe
1401	238641	4349057	Lama guanicoe guanicoe
1402	234354	4355483	Lama guanicoe guanicoe
1403	233229	4354938	Lama guanicoe guanicoe
1404	232667	4354279	Lama guanicoe guanicoe
1405	233384	4353261	Lama guanicoe guanicoe
1406	233784	4352080	Lama guanicoe guanicoe
1407	234223	4350892	Lama guanicoe guanicoe
1408	234637	4349695	Lama guanicoe guanicoe
1409	235270	4348663	Lama guanicoe guanicoe
1410	235835	4347516	Lama guanicoe guanicoe
1411	235611	4346411	Lama guanicoe guanicoe
1412	235514	4339937	Lama guanicoe guanicoe
1413	236655	4340528	Lama guanicoe guanicoe
1414	237651	4341369	Lama guanicoe guanicoe
1415	238833	4341834	Lama guanicoe guanicoe
1416	237105	4356854	Lama guanicoe guanicoe
1417	237796	4355757	Lama guanicoe guanicoe
1418	237882	4354493	Lama guanicoe guanicoe
1419	238387	4353431	Lama guanicoe guanicoe
1420	238904	4352218	Lama guanicoe guanicoe
1421	238306	4351134	Lama guanicoe guanicoe
1422	239055	4350158	Lama guanicoe guanicoe
1423	239522	4348942	Lama guanicoe guanicoe
1424	240191	4347909	Lama guanicoe guanicoe
1425	233542	4350501	Lama guanicoe guanicoe
1426	233628	4349248	Lama guanicoe guanicoe
1427	233729	4348019	Lama guanicoe guanicoe
1428	233204	4345516	Lama guanicoe guanicoe
1429	230941	4344061	Lama guanicoe guanicoe
1430	230174	4343089	Lama guanicoe guanicoe
1431	229248	4342275	Lama guanicoe guanicoe
1432	228528	4341306	Lama guanicoe guanicoe
1433	227719	4340290	Lama guanicoe guanicoe
1434	233297	4345877	Lama guanicoe guanicoe
1435	234494	4346154	Lama guanicoe guanicoe
1436	235691	4345719	Lama guanicoe guanicoe
1437	236745	4345830	Lama guanicoe guanicoe
1438	237750	4346543	Lama guanicoe guanicoe
1439	238961	4347012	Lama guanicoe guanicoe
1440	240207	4347336	Lama guanicoe guanicoe
1441	241492	4347491	Lama guanicoe guanicoe
1442	242670	4346993	Lama guanicoe guanicoe
1443	244256	4346455	Lama guanicoe guanicoe
1444	243030	4346041	Lama guanicoe guanicoe
1445	241901	4345432	Lama guanicoe guanicoe
1446	241023	4344535	Lama guanicoe guanicoe
1447	240193	4343610	Lama guanicoe guanicoe
1448	239447	4342568	Lama guanicoe guanicoe
1449	238210	4342168	Lama guanicoe guanicoe
1450	237027	4341616	Lama guanicoe guanicoe
1451	233864	4343499	Lama guanicoe guanicoe
1452	233484	4344208	Lama guanicoe guanicoe
1453	233816	4343382	Lama guanicoe guanicoe
1454	233701	4343140	Lama guanicoe guanicoe
1455	233975	4343011	Lama guanicoe guanicoe
1456	229055	4341468	Lama guanicoe guanicoe
1457	233396	4342858	Lama guanicoe guanicoe
1458	233919	4341225	Lama guanicoe guanicoe
1459	233912	4343045	Lama guanicoe guanicoe
1460	233636	4343340	Lama guanicoe guanicoe
1461	233722	4342920	Lama guanicoe guanicoe
1462	233891	4343347	Lama guanicoe guanicoe
1463	233816	4343382	Lama guanicoe guanicoe
1464	233559	4344658	Lama guanicoe guanicoe
1465	233226	4343222	Lama guanicoe guanicoe
1466	233464	4343469	Lama guanicoe guanicoe
1467	233267	4343193	Lama guanicoe guanicoe
1468	233990	4343220	Lama guanicoe guanicoe
1469	233659	4343120	Lama guanicoe guanicoe
1470	233267	4343193	Lama guanicoe guanicoe
1471	233902	4343447	Lama guanicoe guanicoe
1472	233918	4343446	Lama guanicoe guanicoe
1473	233241	4341633	Lama guanicoe guanicoe
1474	232538	4343186	Lama guanicoe guanicoe
1475	233585	4342748	Lama guanicoe guanicoe
1476	233628	4343255	Lama guanicoe guanicoe
1477	234949	4343630	Lama guanicoe guanicoe
1478	233166	4343817	Lama guanicoe guanicoe
1479	233708	4343103	Lama guanicoe guanicoe
1480	234493	4343340	Lama guanicoe guanicoe
1481	233904	4342809	Lama guanicoe guanicoe
1482	233383	4344592	Lama guanicoe guanicoe
1483	233865	4342949	Lama guanicoe guanicoe
1484	233871	4342956	Lama guanicoe guanicoe
1485	233991	4342793	Lama guanicoe guanicoe
1486	233858	4343248	Lama guanicoe guanicoe
1487	234153	4343201	Lama guanicoe guanicoe
1488	234949	4343630	Lama guanicoe guanicoe
1489	233837	4341135	Lama guanicoe guanicoe
1490	233838	4341141	Lama guanicoe guanicoe
1491	233649	4343233	Lama guanicoe guanicoe
1492	234504	4343516	Lama guanicoe guanicoe
1493	233858	4343248	Lama guanicoe guanicoe
1494	233266	4342943	Lama guanicoe guanicoe
1495	233414	4342851	Lama guanicoe guanicoe
1496	233749	4343415	Lama guanicoe guanicoe
1497	233722	4342920	Lama guanicoe guanicoe
1498	234949	4343630	Lama guanicoe guanicoe
1499	234504	4343516	Lama guanicoe guanicoe
1500	233480	4344001	Lama guanicoe guanicoe
1501	232722	4343843	Lama guanicoe guanicoe
1502	232808	4343259	Lama guanicoe guanicoe
1503	232808	4343259	Lama guanicoe guanicoe
1504	232808	4343259	Lama guanicoe guanicoe
1505	234975	4340671	Lama guanicoe guanicoe
1506	233732	4342995	Lama guanicoe guanicoe
1507	233330	4342912	Lama guanicoe guanicoe
1508	233409	4342864	Lama guanicoe guanicoe
1509	232538	4343172	Lama guanicoe guanicoe
1510	233323	4342913	Lama guanicoe guanicoe
1511	233396	4342858	Lama guanicoe guanicoe
1512	232538	4343186	Lama guanicoe guanicoe
1513	233585	4342748	Lama guanicoe guanicoe
1514	234112	4342671	Lama guanicoe guanicoe
1515	234949	4343630	Lama guanicoe guanicoe
1516	234493	4343340	Lama guanicoe guanicoe
1517	234059	4342582	Lama guanicoe guanicoe
1518	234048	4342773	Lama guanicoe guanicoe
1519	236670	4341102	Lama guanicoe guanicoe
1520	233761	4341713	Lama guanicoe guanicoe
1521	236478	4340972	Lama guanicoe guanicoe
1522	233723	4342540	Lama guanicoe guanicoe
1523	235974	4343448	Lama guanicoe guanicoe
1524	236313	4340941	Lama guanicoe guanicoe
1525	233125	4341614	Lama guanicoe guanicoe
1526	233162	4342065	Lama guanicoe guanicoe
1527	236685	4341158	Lama guanicoe guanicoe
1528	237685	4342328	Lama guanicoe guanicoe
1529	232538	4343186	Lama guanicoe guanicoe
1530	236214	4341009	Lama guanicoe guanicoe
1531	236697	4341817	Lama guanicoe guanicoe
1532	236451	4340972	Lama guanicoe guanicoe
1533	234205	4341005	Lama guanicoe guanicoe
1534	234975	4340671	Lama guanicoe guanicoe
1535	236551	4341031	Lama guanicoe guanicoe
1536	233330	4342912	Lama guanicoe guanicoe
1537	233852	4341180	Lama guanicoe guanicoe
1538	233954	4341133	Lama guanicoe guanicoe
1539	234148	4341010	Lama guanicoe guanicoe
1540	234421	4340992	Lama guanicoe guanicoe
1541	236622	4341064	Lama guanicoe guanicoe
1542	234949	4343630	Lama guanicoe guanicoe
1543	235209	4341137	Lama guanicoe guanicoe
1544	234653	4340996	Lama guanicoe guanicoe
1545	236607	4341058	Lama guanicoe guanicoe
1546	234975	4340671	Lama guanicoe guanicoe
1547	232594	4343180	Lama guanicoe guanicoe
1548	232808	4343259	Lama guanicoe guanicoe
1549	232427	4343011	Lama guanicoe guanicoe
1550	232645	4343143	Lama guanicoe guanicoe
1551	237381	4342126	Lama guanicoe guanicoe
1552	235876	4341409	Lama guanicoe guanicoe
1553	233508	4342875	Lama guanicoe guanicoe
1554	233046	4342730	Lama guanicoe guanicoe
1555	233414	4342851	Lama guanicoe guanicoe
1556	233636	4343340	Lama guanicoe guanicoe
1557	233609	4343103	Lama guanicoe guanicoe
1558	233861	4343495	Lama guanicoe guanicoe
1559	235407	4342982	Lama guanicoe guanicoe
1560	233393	4342600	Lama guanicoe guanicoe
1561	233393	4342600	Lama guanicoe guanicoe
1562	235567	4343562	Lama guanicoe guanicoe
1563	233138	4342152	Lama guanicoe guanicoe
1564	235331	4342045	Lama guanicoe guanicoe
1565	234754	4342009	Lama guanicoe guanicoe
1566	237100	4342385	Lama guanicoe guanicoe
1567	233630	4341848	Lama guanicoe guanicoe
1568	231755	4343091	Lama guanicoe guanicoe
1569	231755	4343091	Lama guanicoe guanicoe
1570	233166	4343817	Lama guanicoe guanicoe
1571	231755	4343091	Lama guanicoe guanicoe
1572	233301	4344528	Lama guanicoe guanicoe
1573	235285	4341309	Lama guanicoe guanicoe
1574	235415	4341186	Lama guanicoe guanicoe
1575	229336	4341705	Lama guanicoe guanicoe
1576	229872	4341976	Lama guanicoe guanicoe
1577	233125	4341614	Lama guanicoe guanicoe
1578	233107	4342032	Lama guanicoe guanicoe
1579	233587	4343872	Lama guanicoe guanicoe
1580	228382	4340571	Lama guanicoe guanicoe
1581	231623	4342676	Lama guanicoe guanicoe
1582	231709	4343257	Lama guanicoe guanicoe
1583	233580	4344372	Lama guanicoe guanicoe
1584	233261	4345572	Lama guanicoe guanicoe
1585	236670	4341102	Lama guanicoe guanicoe
1586	236806	4341135	Lama guanicoe guanicoe
1587	236478	4340972	Lama guanicoe guanicoe
1588	236313	4340941	Lama guanicoe guanicoe
1589	236685	4341158	Lama guanicoe guanicoe
1590	236521	4341028	Lama guanicoe guanicoe
1591	236242	4341199	Lama guanicoe guanicoe
1592	236214	4341009	Lama guanicoe guanicoe
1593	236149	4340797	Lama guanicoe guanicoe
1594	236077	4340930	Lama guanicoe guanicoe
1595	236451	4340972	Lama guanicoe guanicoe
1596	236551	4341031	Lama guanicoe guanicoe
1597	236578	4341044	Lama guanicoe guanicoe
1598	236537	4341019	Lama guanicoe guanicoe
1599	236026	4340792	Lama guanicoe guanicoe
1600	235016	4340680	Lama guanicoe guanicoe
1601	236622	4341064	Lama guanicoe guanicoe
1602	236607	4341058	Lama guanicoe guanicoe
1603	232538	4343172	Lama guanicoe guanicoe
1604	232748	4343846	Lama guanicoe guanicoe
1605	233919	4341225	Lama guanicoe guanicoe
1606	232046	4342352	Lama guanicoe guanicoe
1607	231960	4342246	Lama guanicoe guanicoe
1608	232747	4344005	Lama guanicoe guanicoe
1609	220509	4335081	Lama guanicoe guanicoe
1610	225844	4338060	Lama guanicoe guanicoe
1611	227357	4338907	Lama guanicoe guanicoe
1612	235111	4340486	Lama guanicoe guanicoe
1613	235518	4340592	Lama guanicoe guanicoe
1614	239095	4342105	Lama guanicoe guanicoe
1615	242387	4346086	Lama guanicoe guanicoe
1616	242875	4345592	Lama guanicoe guanicoe
1617	243695	4345964	Lama guanicoe guanicoe
1618	244307	4346070	Lama guanicoe guanicoe
1619	248991	4340985	Lama guanicoe guanicoe
1620	232630	4346766	Lama guanicoe guanicoe
1621	232314	4346643	Lama guanicoe guanicoe
1622	231836	4347169	Lama guanicoe guanicoe
1623	231051	4346888	Lama guanicoe guanicoe
1624	230182	4346797	Lama guanicoe guanicoe
1625	238413	4351364	Lama guanicoe guanicoe
1626	238748	4352073	Lama guanicoe guanicoe
1627	238594	4353129	Lama guanicoe guanicoe
1628	238387	4353738	Lama guanicoe guanicoe
1629	238461	4353491	Lama guanicoe guanicoe
1630	237864	4354379	Lama guanicoe guanicoe
1631	238077	4354926	Lama guanicoe guanicoe
1632	237791	4355135	Lama guanicoe guanicoe
1633	237763	4355365	Lama guanicoe guanicoe
1634	237604	4356124	Lama guanicoe guanicoe
1635	237319	4356500	Lama guanicoe guanicoe
1636	237280	4356669	Lama guanicoe guanicoe
1637	249905	4335700	Lama guanicoe guanicoe
1638	249588	4336000	Lama guanicoe guanicoe
1639	248475	4337230	Lama guanicoe guanicoe
1640	248232	4336129	Lama guanicoe guanicoe
1641	247641	4336128	Lama guanicoe guanicoe
1642	247400	4336188	Lama guanicoe guanicoe
1643	246205	4335993	Lama guanicoe guanicoe
1644	245784	4337554	Lama guanicoe guanicoe
1645	244162	4338567	Lama guanicoe guanicoe
1646	242948	4337801	Lama guanicoe guanicoe
1647	241820	4338401	Lama guanicoe guanicoe
1648	242033	4337715	Lama guanicoe guanicoe
1649	240601	4338415	Lama guanicoe guanicoe
1650	239391	4336169	Lama guanicoe guanicoe
1651	236978	4335233	Lama guanicoe guanicoe
1652	234268	4333726	Lama guanicoe guanicoe
1653	250928	4334022	Lama guanicoe guanicoe
1654	251048	4332941	Lama guanicoe guanicoe
1655	257732	4323283	Lama guanicoe guanicoe
1656	220552	4335116	Lama guanicoe guanicoe
1657	222659	4336474	Lama guanicoe guanicoe
1658	228634	4340694	Lama guanicoe guanicoe
1659	229094	4340406	Lama guanicoe guanicoe
1660	229888	4341540	Lama guanicoe guanicoe
1661	230165	4341433	Lama guanicoe guanicoe
1662	234368	4344066	Lama guanicoe guanicoe
1663	233511	4344636	Lama guanicoe guanicoe
1664	233549	4345751	Lama guanicoe guanicoe
1665	233837	4347780	Lama guanicoe guanicoe
1666	233556	4348532	Lama guanicoe guanicoe
1667	233374	4348655	Lama guanicoe guanicoe
1668	233134	4350010	Lama guanicoe guanicoe
1669	232311	4349792	Lama guanicoe guanicoe
1670	233051	4350353	Lama guanicoe guanicoe
1671	237292	4350687	Lama guanicoe guanicoe
1672	237916	4351327	Lama guanicoe guanicoe
1673	241776	4347507	Lama guanicoe guanicoe
1674	241247	4347607	Lama guanicoe guanicoe
1675	240368	4346213	Lama guanicoe guanicoe
1676	237883	4345773	Lama guanicoe guanicoe
1677	237503	4345571	Lama guanicoe guanicoe
1678	237286	4344254	Lama guanicoe guanicoe
1679	236982	4344285	Lama guanicoe guanicoe
1680	236989	4344184	Lama guanicoe guanicoe
1681	235800	4345386	Lama guanicoe guanicoe
1682	235404	4347133	Lama guanicoe guanicoe
1683	232407	4347090	Lama guanicoe guanicoe
1684	241067	4348225	Lama guanicoe guanicoe
1685	239793	4348054	Lama guanicoe guanicoe
1686	239061	4348887	Lama guanicoe guanicoe
1687	239558	4348651	Lama guanicoe guanicoe
1688	220761	4335846	Lama guanicoe guanicoe
1689	219523	4335600	Lama guanicoe guanicoe
1690	222233	4335868	Lama guanicoe guanicoe
1691	221909	4336076	Lama guanicoe guanicoe
1692	223104	4336200	Lama guanicoe guanicoe
1693	224216	4337252	Lama guanicoe guanicoe
1694	225402	4337759	Lama guanicoe guanicoe
1695	224575	4336918	Lama guanicoe guanicoe
1696	230778	4340606	Lama guanicoe guanicoe
1697	230886	4340428	Lama guanicoe guanicoe
1698	231478	4340622	Lama guanicoe guanicoe
1699	233057	4339925	Lama guanicoe guanicoe
1700	236119	4341513	Lama guanicoe guanicoe
1701	250901	4333855	Lama guanicoe guanicoe
1702	253666	4328725	Lama guanicoe guanicoe
1703	253863	4328852	Lama guanicoe guanicoe
1704	224635	4337255	Lama guanicoe guanicoe
1705	237918	4351167	Lama guanicoe guanicoe
1706	237406	4350529	Lama guanicoe guanicoe
1707	238449	4350686	Lama guanicoe guanicoe
1708	238870	4352421	Lama guanicoe guanicoe
1709	239024	4354059	Lama guanicoe guanicoe
1710	238257	4353422	Lama guanicoe guanicoe
1711	238242	4353604	Lama guanicoe guanicoe
1712	238438	4353694	Lama guanicoe guanicoe
1713	234980	4345725	Lama guanicoe guanicoe
1714	227299	4338618	Lama guanicoe guanicoe
1715	235702	4345025	Lama guanicoe guanicoe
1716	236341	4345129	Lama guanicoe guanicoe
1717	236035	4344297	Lama guanicoe guanicoe
1718	238055	4346800	Lama guanicoe guanicoe
1719	238598	4347028	Lama guanicoe guanicoe
1720	238226	4346439	Lama guanicoe guanicoe
1721	239708	4346440	Lama guanicoe guanicoe
1722	240311	4346812	Lama guanicoe guanicoe
1723	229428	4342388	Lama guanicoe guanicoe
1724	241084	4347309	Lama guanicoe guanicoe
1725	241944	4346693	Lama guanicoe guanicoe
1726	240692	4347688	Lama guanicoe guanicoe
1727	240389	4348015	Lama guanicoe guanicoe
1728	239370	4349241	Lama guanicoe guanicoe
1729	239390	4350319	Lama guanicoe guanicoe
1730	232870	4344981	Lama guanicoe guanicoe
1731	238848	4351078	Lama guanicoe guanicoe
1732	238457	4350300	Lama guanicoe guanicoe
1733	238239	4350614	Lama guanicoe guanicoe
1734	223860	4336981	Lama guanicoe guanicoe
1735	223471	4336952	Lama guanicoe guanicoe
1736	223230	4336809	Lama guanicoe guanicoe
1737	224959	4337985	Lama guanicoe guanicoe
1738	229695	4340641	Lama guanicoe guanicoe
1739	233552	4348758	Lama guanicoe guanicoe
1740	230108	4340850	Lama guanicoe guanicoe
1741	231055	4340474	Lama guanicoe guanicoe
1742	240029	4343073	Lama guanicoe guanicoe
1743	240321	4343125	Lama guanicoe guanicoe
1744	243869	4346137	Lama guanicoe guanicoe
1745	244861	4345558	Lama guanicoe guanicoe
1746	245799	4345124	Lama guanicoe guanicoe
1747	246196	4344597	Lama guanicoe guanicoe
1748	238774	4351840	Lama guanicoe guanicoe
1749	233356	4348474	Lama guanicoe guanicoe
1750	240155	4352212	Lama guanicoe guanicoe
1751	238887	4352544	Lama guanicoe guanicoe
1752	239183	4352683	Lama guanicoe guanicoe
1753	238258	4353489	Lama guanicoe guanicoe
1754	237918	4354708	Lama guanicoe guanicoe
1755	238092	4355250	Lama guanicoe guanicoe
1756	237106	4355675	Lama guanicoe guanicoe
1757	237636	4356259	Lama guanicoe guanicoe
1758	237670	4357233	Lama guanicoe guanicoe
1759	250011	4334519	Lama guanicoe guanicoe
1760	233328	4348225	Lama guanicoe guanicoe
1761	249496	4335555	Lama guanicoe guanicoe
1762	249735	4335950	Lama guanicoe guanicoe
1763	249674	4336050	Lama guanicoe guanicoe
1764	249565	4336625	Lama guanicoe guanicoe
1765	250112	4336069	Lama guanicoe guanicoe
1766	249027	4336538	Lama guanicoe guanicoe
1767	249241	4335541	Lama guanicoe guanicoe
1768	246358	4337020	Lama guanicoe guanicoe
1769	245980	4336034	Lama guanicoe guanicoe
1770	246168	4337470	Lama guanicoe guanicoe
1771	233268	4347941	Lama guanicoe guanicoe
1772	246361	4337478	Lama guanicoe guanicoe
1773	246815	4337371	Lama guanicoe guanicoe
1774	244756	4338846	Lama guanicoe guanicoe
1775	244564	4338621	Lama guanicoe guanicoe
1776	244853	4337851	Lama guanicoe guanicoe
1777	244038	4338457	Lama guanicoe guanicoe
1778	243491	4338303	Lama guanicoe guanicoe
1779	242746	4338403	Lama guanicoe guanicoe
1780	242670	4337222	Lama guanicoe guanicoe
1781	241485	4338197	Lama guanicoe guanicoe
1782	237128	4351136	Lama guanicoe guanicoe
1783	240600	4337718	Lama guanicoe guanicoe
1784	239559	4336698	Lama guanicoe guanicoe
1785	235985	4335002	Lama guanicoe guanicoe
1786	221326	4335992	Lama guanicoe guanicoe
1787	225323	4337514	Lama guanicoe guanicoe
1788	225671	4338274	Lama guanicoe guanicoe
1789	249081	4339158	Lama guanicoe guanicoe
1790	245086	4345557	Lama guanicoe guanicoe
1791	242675	4346707	Lama guanicoe guanicoe
1792	242523	4346342	Lama guanicoe guanicoe
1793	241932	4346314	Lama guanicoe guanicoe
1794	242224	4346787	Lama guanicoe guanicoe
1795	241587	4346969	Lama guanicoe guanicoe
1796	241080	4347298	Lama guanicoe guanicoe
1797	240536	4347355	Lama guanicoe guanicoe
1798	240394	4346698	Lama guanicoe guanicoe
1799	239964	4346570	Lama guanicoe guanicoe
1800	239575	4346479	Lama guanicoe guanicoe
1801	239286	4346622	Lama guanicoe guanicoe
1802	238923	4346418	Lama guanicoe guanicoe
1803	238801	4346592	Lama guanicoe guanicoe
1804	238427	4346449	Lama guanicoe guanicoe
1805	237992	4346070	Lama guanicoe guanicoe
1806	237388	4345822	Lama guanicoe guanicoe
1807	237134	4345732	Lama guanicoe guanicoe
1808	236942	4345444	Lama guanicoe guanicoe
1809	236677	4345495	Lama guanicoe guanicoe
1810	236628	4345353	Lama guanicoe guanicoe
1811	236263	4346573	Lama guanicoe guanicoe
1812	235652	4345514	Lama guanicoe guanicoe
1813	235462	4345899	Lama guanicoe guanicoe
1814	235302	4345950	Lama guanicoe guanicoe
1815	235377	4346304	Lama guanicoe guanicoe
1816	235326	4346479	Lama guanicoe guanicoe
1817	235138	4345949	Lama guanicoe guanicoe
1818	235069	4346361	Lama guanicoe guanicoe
1819	234469	4346904	Lama guanicoe guanicoe
1820	234010	4346811	Lama guanicoe guanicoe
1821	234037	4348188	Lama guanicoe guanicoe
1822	234281	4350730	Lama guanicoe guanicoe
1823	234257	4350982	Lama guanicoe guanicoe
1824	234697	4350906	Lama guanicoe guanicoe
1825	235885	4350970	Lama guanicoe guanicoe
1826	236161	4351171	Lama guanicoe guanicoe
1827	236913	4351108	Lama guanicoe guanicoe
1828	237026	4351232	Lama guanicoe guanicoe
1829	237373	4350999	Lama guanicoe guanicoe
1830	237397	4351192	Lama guanicoe guanicoe
1831	237702	4351284	Lama guanicoe guanicoe
1832	238244	4351072	Lama guanicoe guanicoe
1833	249817	4335414	Lama guanicoe guanicoe
1834	249726	4335690	Lama guanicoe guanicoe
1835	248990	4335713	Lama guanicoe guanicoe
1836	248762	4336494	Lama guanicoe guanicoe
1837	248538	4336029	Lama guanicoe guanicoe
1838	247790	4336338	Lama guanicoe guanicoe
1839	246343	4336750	Lama guanicoe guanicoe
1840	242872	4338457	Lama guanicoe guanicoe
1841	241894	4337616	Lama guanicoe guanicoe
1842	242147	4337905	Lama guanicoe guanicoe
1843	240906	4337551	Lama guanicoe guanicoe
1844	240759	4337323	Lama guanicoe guanicoe
1845	238990	4336235	Lama guanicoe guanicoe
1846	239530	4336204	Lama guanicoe guanicoe
1847	238807	4335866	Lama guanicoe guanicoe
1848	235032	4334829	Lama guanicoe guanicoe
1849	249634	4333166	Lama guanicoe guanicoe
1850	220465	4334955	Lama guanicoe guanicoe
1851	221171	4335773	Lama guanicoe guanicoe
1852	222059	4335955	Lama guanicoe guanicoe
1853	224284	4337110	Lama guanicoe guanicoe
1854	225704	4338010	Lama guanicoe guanicoe
1855	228064	4338889	Lama guanicoe guanicoe
1856	227894	4339250	Lama guanicoe guanicoe
1857	248806	4335905	Lama guanicoe guanicoe
1858	248377	4336111	Lama guanicoe guanicoe
1859	248257	4336499	Lama guanicoe guanicoe
1860	248032	4336193	Lama guanicoe guanicoe
1861	247533	4336099	Lama guanicoe guanicoe
1862	247685	4336073	Lama guanicoe guanicoe
1863	225109	4337668	Lama guanicoe guanicoe
1864	238432	4335802	Lama guanicoe guanicoe
1865	249525	4336389	Lama guanicoe guanicoe
1866	249949	4336346	Lama guanicoe guanicoe
1867	249650	4340047	Lama guanicoe guanicoe
1868	247222	4344575	Lama guanicoe guanicoe
1869	244787	4345722	Lama guanicoe guanicoe
1870	244375	4346106	Lama guanicoe guanicoe
1871	243679	4345660	Lama guanicoe guanicoe
1872	243483	4345596	Lama guanicoe guanicoe
1873	242456	4345734	Lama guanicoe guanicoe
1874	242243	4345836	Lama guanicoe guanicoe
1875	242255	4345925	Lama guanicoe guanicoe
1876	242119	4345203	Lama guanicoe guanicoe
1877	240369	4344776	Lama guanicoe guanicoe
1878	241292	4344723	Lama guanicoe guanicoe
1879	241239	4344598	Lama guanicoe guanicoe
1880	240973	4344343	Lama guanicoe guanicoe
1881	241166	4344155	Lama guanicoe guanicoe
1882	240620	4343704	Lama guanicoe guanicoe
1883	240360	4343619	Lama guanicoe guanicoe
1884	240143	4343013	Lama guanicoe guanicoe
1885	240132	4342999	Lama guanicoe guanicoe
1886	239285	4342240	Lama guanicoe guanicoe
1887	239420	4342182	Lama guanicoe guanicoe
1888	239018	4342120	Lama guanicoe guanicoe
1889	238663	4341990	Lama guanicoe guanicoe
1890	237913	4341526	Lama guanicoe guanicoe
1891	237514	4341569	Lama guanicoe guanicoe
1892	237541	4341578	Lama guanicoe guanicoe
1893	237019	4341329	Lama guanicoe guanicoe
1894	236669	4341114	Lama guanicoe guanicoe
1895	236326	4341050	Lama guanicoe guanicoe
1896	235981	4341318	Lama guanicoe guanicoe
1897	235633	4340546	Lama guanicoe guanicoe
1898	235036	4340413	Lama guanicoe guanicoe
1899	234433	4340048	Lama guanicoe guanicoe
1900	233854	4339927	Lama guanicoe guanicoe
1901	233671	4339900	Lama guanicoe guanicoe
1902	232923	4339750	Lama guanicoe guanicoe
1903	232614	4339997	Lama guanicoe guanicoe
1904	232540	4340155	Lama guanicoe guanicoe
1905	232174	4339926	Lama guanicoe guanicoe
1906	231979	4340097	Lama guanicoe guanicoe
1907	231443	4340191	Lama guanicoe guanicoe
1908	231445	4340295	Lama guanicoe guanicoe
1909	231214	4340261	Lama guanicoe guanicoe
1910	228534	4339641	Lama guanicoe guanicoe
1911	228625	4340794	Lama guanicoe guanicoe
1912	228922	4341214	Lama guanicoe guanicoe
1913	229232	4341570	Lama guanicoe guanicoe
1914	229240	4341615	Lama guanicoe guanicoe
1915	229277	4341786	Lama guanicoe guanicoe
1916	232332	4343105	Lama guanicoe guanicoe
1917	232569	4342122	Lama guanicoe guanicoe
1918	231604	4342883	Lama guanicoe guanicoe
1919	231786	4342940	Lama guanicoe guanicoe
1920	231851	4343276	Lama guanicoe guanicoe
1921	232010	4343206	Lama guanicoe guanicoe
1922	232335	4343523	Lama guanicoe guanicoe
1923	232065	4343553	Lama guanicoe guanicoe
1924	232628	4344010	Lama guanicoe guanicoe
1925	233061	4344200	Lama guanicoe guanicoe
1926	233380	4344039	Lama guanicoe guanicoe
1927	233618	4344046	Lama guanicoe guanicoe
1928	233350	4344732	Lama guanicoe guanicoe
1929	232594	4346516	Lama guanicoe guanicoe
1930	233404	4345759	Lama guanicoe guanicoe
1931	234121	4346231	Lama guanicoe guanicoe
1932	234256	4345925	Lama guanicoe guanicoe
1933	234359	4345977	Lama guanicoe guanicoe
1934	238464	4350746	Lama guanicoe guanicoe
1935	238169	4350742	Lama guanicoe guanicoe
1936	238493	4350599	Lama guanicoe guanicoe
1937	238513	4350261	Lama guanicoe guanicoe
1938	238881	4350205	Lama guanicoe guanicoe
1939	239334	4350203	Lama guanicoe guanicoe
1940	239232	4349711	Lama guanicoe guanicoe
1941	239302	4349244	Lama guanicoe guanicoe
1942	237751	4354649	Lama guanicoe guanicoe
1943	237231	4356794	Lama guanicoe guanicoe
1944	237199	4356997	Lama guanicoe guanicoe
1945	237040	4356557	Lama guanicoe guanicoe
1946	237322	4356523	Lama guanicoe guanicoe
1947	237300	4356442	Lama guanicoe guanicoe
1948	237758	4356372	Lama guanicoe guanicoe
1949	237672	4355610	Lama guanicoe guanicoe
1950	238080	4355310	Lama guanicoe guanicoe
1951	237991	4355298	Lama guanicoe guanicoe
1952	237941	4355111	Lama guanicoe guanicoe
1953	238040	4354850	Lama guanicoe guanicoe
1954	238351	4354762	Lama guanicoe guanicoe
1955	237652	4354539	Lama guanicoe guanicoe
1956	238083	4354752	Lama guanicoe guanicoe
1957	238669	4353916	Lama guanicoe guanicoe
1958	238125	4353637	Lama guanicoe guanicoe
1959	238238	4353503	Lama guanicoe guanicoe
1960	238350	4353958	Lama guanicoe guanicoe
1961	238328	4353836	Lama guanicoe guanicoe
1962	238421	4353773	Lama guanicoe guanicoe
1963	238332	4353337	Lama guanicoe guanicoe
1964	238563	4353194	Lama guanicoe guanicoe
1965	238676	4352946	Lama guanicoe guanicoe
1966	238649	4352629	Lama guanicoe guanicoe
1967	238865	4352540	Lama guanicoe guanicoe
1968	239611	4352994	Lama guanicoe guanicoe
1969	238556	4351975	Lama guanicoe guanicoe
1970	238728	4351732	Lama guanicoe guanicoe
1971	238691	4351486	Lama guanicoe guanicoe
1972	238672	4351257	Lama guanicoe guanicoe
1973	239425	4349285	Lama guanicoe guanicoe
1974	239440	4349113	Lama guanicoe guanicoe
1975	239634	4348897	Lama guanicoe guanicoe
1976	239616	4348952	Lama guanicoe guanicoe
1977	239581	4348677	Lama guanicoe guanicoe
1978	239899	4348489	Lama guanicoe guanicoe
1979	240028	4347868	Lama guanicoe guanicoe
1980	240250	4348023	Lama guanicoe guanicoe
1981	240102	4348099	Lama guanicoe guanicoe
1982	240602	4348207	Lama guanicoe guanicoe
1983	240528	4348154	Lama guanicoe guanicoe
1984	240723	4348034	Lama guanicoe guanicoe
1985	240886	4347801	Lama guanicoe guanicoe
1986	241207	4348204	Lama guanicoe guanicoe
1987	241009	4348021	Lama guanicoe guanicoe
1988	241286	4347593	Lama guanicoe guanicoe
1989	224616	4337832	Lama guanicoe guanicoe
1990	226260	4338294	Lama guanicoe guanicoe
1991	227575	4338885	Lama guanicoe guanicoe
1992	252188	4339515	Lama guanicoe guanicoe
1993	246623	4337284	Lama guanicoe guanicoe
1994	242906	4338556	Lama guanicoe guanicoe
1995	235221	4340578	Lama guanicoe guanicoe
[truncated: 967 more rows]
